# Supplementary material for: Therapeutic potential of Lianhua Qingke in airway mucus hypersecretion of acute exacerbation of chronic obstructive pulmonary disease
Source: Chin Med. 2023 Nov 3;18:145. doi: 10.1186/s13020-023-00851-4 (PMC10623880; doi:10.1186/s13020-023-00851-4)
Supplement: Supplementary file 2 — Additional file 2: Table S1. 233 genes closely related to the airway mucus hypersecretion. [file 13020_2023_851_MOESM2_ESM.xlsx]

## Sheet: Sheet1
Gene Symbol	Source
MUC5AC	GeneCards & CTD_reference
IL13	GeneCards & CTD_reference
CXCL8	GeneCards & CTD_reference
IL4	GeneCards & CTD_reference
AREG	GeneCards & CTD_reference
TNF	GeneCards & CTD_reference
IL1B	GeneCards & CTD_reference
HMOX1	GeneCards & CTD_reference
MUC2	GeneCards & CTD_reference
EGFR	GeneCards & CTD_reference
IL5	GeneCards & CTD_reference
MMP9	GeneCards & CTD_reference
ADAM17	GeneCards & CTD_reference
CREB1	GeneCards & CTD_reference
HIF1A	GeneCards & CTD_reference
MAPK1	GeneCards & CTD_reference
TGFA	GeneCards & CTD_reference
TGFB1	GeneCards & CTD_reference
CCL2	GeneCards & CTD_reference
RPS6KA1	GeneCards & CTD_reference
IL6	GeneCards & CTD_reference
NFE2L2	GeneCards & CTD_reference
NRG1	GeneCards & CTD_reference
TRAF6	GeneCards & CTD_reference
TSLP	GeneCards & CTD_reference
NASP	GeneCards & CTD_reference
NOTCH1	GeneCards & CTD_reference
RBPJ	GeneCards & CTD_reference
FOXA3	GeneCards & CTD_reference
TEKT1	GeneCards & CTD_reference
TNFA	GeneCards & CTD_reference
NFKB1	GeneCards & CTD_reference
NFKBIA	GeneCards & CTD_reference
CLCA1	GeneCards
SATB1	GeneCards
MAML3	GeneCards
USH2A	GeneCards
SOX1	GeneCards
IL9	GeneCards
ELANE	GeneCards
CFTR	GeneCards
CERNA3	GeneCards
EGF	GeneCards
GC	GeneCards
MUC5B	GeneCards
H19	GeneCards
LYN	GeneCards
STAT6	GeneCards
CCL11	GeneCards
LINC-ROR	GeneCards
MIR500A	GeneCards
LOC111674477	GeneCards
VIP	GeneCards
IL18	GeneCards
MIR146A	GeneCards
MGST2	GeneCards
XK	GeneCards
KRR1	GeneCards
TBC1D5	GeneCards
PHLDA1	GeneCards
SATB1-AS1	GeneCards
SOX1-OT	GeneCards
ENSG00000251893	GeneCards
ENSG00000258077	GeneCards
ENSG00000273472	GeneCards
RN7SL734P	GeneCards
ENSG00000286320	GeneCards
piR-39858-636	GeneCards
piR-46002-381	GeneCards
CM034962-227	GeneCards
LOC105369844	GeneCards
lnc-GLIPR1-7	GeneCards
HSALNG0037450	GeneCards
CTSG	GeneCards
CCL20	GeneCards
CIRBP	GeneCards
LINC02605	GeneCards
NRP1	GeneCards
SCG2	GeneCards
MIR31	GeneCards
SPDEF	GeneCards
MUC1	GeneCards
IL4R	GeneCards
ANO1	GeneCards
MAPK14	GeneCards
CD44	GeneCards
FOXA2	GeneCards
FGFR1	GeneCards
PPARG	GeneCards
RARA	GeneCards
PTGER2	GeneCards
PTGER4	GeneCards
CCR8	GeneCards
IL13RA1	GeneCards
MUC4	GeneCards
MUC6	GeneCards
IL13RA2	GeneCards
CCL1	GeneCards
MUC3A	GeneCards
MIR34B	GeneCards
MIR34C	GeneCards
ADRB2	GeneCards
TRPV4	GeneCards
ALOX5	GeneCards
AQP5	GeneCards
LEP	GeneCards
LTF	GeneCards
SP1	GeneCards
TKT	GeneCards
ALOX5AP	GeneCards
TRPM8	GeneCards
RNASE3	GeneCards
MUC7	GeneCards
SOD2-OT1	GeneCards
TGFBR2	GeneCards
PTPN6	GeneCards
CYBA	GeneCards
TRPV1	GeneCards
CYSLTR2	GeneCards
PTGER3	GeneCards
RPS6KA5	GeneCards
CCR2	GeneCards
PDE4A	GeneCards
PTPN3	GeneCards
SERPINA3	GeneCards
TACR1	GeneCards
DUOX1	GeneCards
IL17A	GeneCards
TACR2	GeneCards
PTGER1	GeneCards
TAC1	GeneCards
GCNT1	GeneCards
KLK11	GeneCards
MIR125B1	GeneCards
MIR125B2	GeneCards
VTRNA1-1	GeneCards
MUC8	GeneCards
LIMASI	GeneCards
PTPN11	GeneCards
STAT3	GeneCards
SOD1	GeneCards
CAT	GeneCards
TGFB2	GeneCards
GNAS	GeneCards
HDAC1	GeneCards
STK11	GeneCards
ARG1	GeneCards
GATA3	GeneCards
GBA1	GeneCards
PIK3CG	GeneCards
SLC12A2	GeneCards
ADRB1	GeneCards
KLK1	GeneCards
MMP7	GeneCards
TFAP2A	GeneCards
AHR	GeneCards
AQP1	GeneCards
F2R	GeneCards
FHL2	GeneCards
PTGDR	GeneCards
BMP6	GeneCards
HRH1	GeneCards
TXN	GeneCards
BSG	GeneCards
CHI3L1	GeneCards
HES1	GeneCards
NPY	GeneCards
NTF3	GeneCards
ORAI1	GeneCards
P2RX4	GeneCards
CHIT1	GeneCards
CITED2	GeneCards
CMA1	GeneCards
CTTN	GeneCards
EPX	GeneCards
F2RL1	GeneCards
GCNT2	GeneCards
HRH2	GeneCards
IL18R1	GeneCards
SELE	GeneCards
SPI1	GeneCards
CALCA	GeneCards
CXCL1	GeneCards
DPP10	GeneCards
FZD8	GeneCards
NOX4	GeneCards
PLA2G10	GeneCards
RETN	GeneCards
SOD3	GeneCards
FSTL1	GeneCards
RGS4	GeneCards
GALNT1	GeneCards
IL11	GeneCards
CAMP	GeneCards
MARCKS	GeneCards
DEFA1	GeneCards
IL37	GeneCards
CCL24	GeneCards
POU2AF1	GeneCards
BPIFA1	GeneCards
EFS	GeneCards
PHF11	GeneCards
IGHE	GeneCards
MIR126	GeneCards
MIR200C	GeneCards
MIR141	GeneCards
MIR191	GeneCards
MIR200B	GeneCards
MIR200A	GeneCards
MIR429	GeneCards
SNORD15A	GeneCards
NNT-AS1	GeneCards
PGR-AS1	GeneCards
ENSG00000275307	GeneCards
ENSG00000276965	GeneCards
RELA	CTD_reference
MAPK3	CTD_reference
JUN	CTD_reference
ACTA2	CTD_reference
AKT1	CTD_reference
CCL5	CTD_reference
EPGN	CTD_reference
FOS	CTD_reference
GPX2	CTD_reference
GSK3B	CTD_reference
HBEGF	CTD_reference
MIR218-2	CTD_reference
MUC19	CTD_reference
NFKB2	CTD_reference
NQO1	CTD_reference
RPS6KB1	CTD_reference
TNFRSF1A	CTD_reference
TRPA1	CTD_reference
