# Supplementary material for: Therapeutic potential of Lianhua Qingke in airway mucus hypersecretion of acute exacerbation of chronic obstructive pulmonary disease
Source: Chin Med. 2023 Nov 3;18:145. doi: 10.1186/s13020-023-00851-4 (PMC10623880; doi:10.1186/s13020-023-00851-4)
Supplement: Supplementary file 3 — Additional file 3: Table S2. Component target profiles from multiple sources for compound-target (C-T) network construction. [file 13020_2023_851_MOESM3_ESM.xlsx]

## Sheet: Sheet1
CID	Compound name	Gene name	Source	Interaction type
10621	hesperidin	AURKB	DrugBank	Known
3220	emodin	CSNK2A1	DrugBank	Known
3220	emodin	AHR	DrugBank	Known
10168	rhein	NR1H3	DrugBank	Known
10168	rhein	NR1H2	DrugBank	Known
10168	rhein	ALOX5	DrugBank	Known
10207	aloe-emodin	ALDH3A2	TTD	Known
3220	emodin	CSNK2A1	TTD	Known
64982	baicalin	PREP	TTD	Known
10621	hesperidin	CACNA1B	TTD	Known
10168	rhein	HSP90AA1	TTD	Known
1794427	chlorogenic acid	SLC37A4	TTD	Known
100528	arctiin	STK33	PubChem	Known
10168	rhein	POLK	PubChem	Known
10168	rhein	HSP90AB1	PubChem	Known
10168	rhein	HSP90AA1	PubChem	Known
10168	rhein	FEN1	PubChem	Known
10168	rhein	POLB	PubChem	Known
10168	rhein	ALOX15	PubChem	Known
10168	rhein	NFE2L2	PubChem	Known
10168	rhein	HDAC9	PubChem	Known
10168	rhein	MAPT	PubChem	Known
10168	rhein	PTPN7	PubChem	Known
10168	rhein	TP53	PubChem	Known
10168	rhein	GLS	PubChem	Known
10168	rhein	WRN	PubChem	Known
10168	rhein	BLM	PubChem	Known
10168	rhein	CIB1	PubChem	Known
10168	rhein	CYP1A2	PubChem	Known
10168	rhein	RORC	PubChem	Known
10168	rhein	ESR1	PubChem	Known
10168	rhein	POLI	PubChem	Known
10168	rhein	BAZ2B	PubChem	Known
10168	rhein	POLH	PubChem	Known
10168	rhein	MCL1	PubChem	Known
10168	rhein	RBBP9	PubChem	Known
10168	rhein	GSTO1	PubChem	Known
10168	rhein	BCL2L1	PubChem	Known
10168	rhein	PLA2G7	PubChem	Known
10168	rhein	PAFAH2	PubChem	Known
10168	rhein	CTDSP1	PubChem	Known
10168	rhein	CCR6	PubChem	Known
10168	rhein	HKDC1	PubChem	Known
10168	rhein	DNMT1	PubChem	Known
10168	rhein	CXCR6	PubChem	Known
10168	rhein	RBBP8	PubChem	Known
10168	rhein	SIX1	PubChem	Known
10168	rhein	PIP4K2A	PubChem	Known
10168	rhein	SIRT5	PubChem	Known
10168	rhein	PRMT1	PubChem	Known
10168	rhein	CASP6	PubChem	Known
10207	aloe-emodin	NFE2L2	PubChem	Known
10207	aloe-emodin	NR1I2	PubChem	Known
10207	aloe-emodin	CYP1A2	PubChem	Known
10207	aloe-emodin	IFNG	PubChem	Known
10207	aloe-emodin	ESR1	PubChem	Known
10207	aloe-emodin	ESRRA	PubChem	Known
10207	aloe-emodin	MCL1	PubChem	Known
10207	aloe-emodin	BCL2L1	PubChem	Known
10207	aloe-emodin	EGFR	PubChem	Known
10207	aloe-emodin	HCRTR1	PubChem	Known
10207	aloe-emodin	DRD2	PubChem	Known
10207	aloe-emodin	TP53	PubChem	Known
10207	aloe-emodin	PPARG	PubChem	Known
10207	aloe-emodin	EPHX2	PubChem	Known
10208	1,8-dihydroxy-3-methylanthraquinone	ESRRA	PubChem	Known
10208	1,8-dihydroxy-3-methylanthraquinone	AR	PubChem	Known
10208	1,8-dihydroxy-3-methylanthraquinone	NFE2L2	PubChem	Known
10208	1,8-dihydroxy-3-methylanthraquinone	ALDH1A1	PubChem	Known
10208	1,8-dihydroxy-3-methylanthraquinone	HDAC9	PubChem	Known
10208	1,8-dihydroxy-3-methylanthraquinone	VDR	PubChem	Known
10208	1,8-dihydroxy-3-methylanthraquinone	CYP1A2	PubChem	Known
10208	1,8-dihydroxy-3-methylanthraquinone	AHR	PubChem	Known
10208	1,8-dihydroxy-3-methylanthraquinone	NR1I3	PubChem	Known
10208	1,8-dihydroxy-3-methylanthraquinone	PGR	PubChem	Known
10621	hesperidin	CACNA1B	PubChem	Known
10621	hesperidin	CTDSP1	PubChem	Known
10621	hesperidin	BAZ2B	PubChem	Known
10621	hesperidin	GRK2	PubChem	Known
10621	hesperidin	HPSE	PubChem	Known
10621	hesperidin	BACE1	PubChem	Known
10621	hesperidin	APP	PubChem	Known
10639	physcion	ELANE	PubChem	Known
10639	physcion	VDR	PubChem	Known
10639	physcion	MGAM	PubChem	Known
10639	physcion	PGD	PubChem	Known
1794427	chlorogenic acid	PTPN1	PubChem	Known
1794427	chlorogenic acid	HDAC4	PubChem	Known
1794427	chlorogenic acid	HDAC2	PubChem	Known
1794427	chlorogenic acid	HDAC3	PubChem	Known
1794427	chlorogenic acid	HDAC9	PubChem	Known
1794427	chlorogenic acid	HDAC1	PubChem	Known
1794427	chlorogenic acid	HDAC7	PubChem	Known
1794427	chlorogenic acid	HDAC8	PubChem	Known
1794427	chlorogenic acid	HDAC10	PubChem	Known
1794427	chlorogenic acid	HDAC6	PubChem	Known
1794427	chlorogenic acid	HDAC11	PubChem	Known
1794427	chlorogenic acid	HDAC5	PubChem	Known
1794427	chlorogenic acid	AKR1B1	PubChem	Known
1794427	chlorogenic acid	AKR1B10	PubChem	Known
1794427	chlorogenic acid	ITGA4	PubChem	Known
1794427	chlorogenic acid	GFER	PubChem	Known
3220	emodin	PSMB1	PubChem	Known
3220	emodin	CSNK2B	PubChem	Known
3220	emodin	CSNK2A1	PubChem	Known
3220	emodin	CSNK2A2	PubChem	Known
3220	emodin	ESR1	PubChem	Known
3220	emodin	PSMB5	PubChem	Known
3220	emodin	ESR2	PubChem	Known
3220	emodin	HDAC9	PubChem	Known
3220	emodin	CSNK2A3	PubChem	Known
3220	emodin	AKR1B1	PubChem	Known
3220	emodin	PIM1	PubChem	Known
3220	emodin	PTP4A3	PubChem	Known
3220	emodin	CYP1A2	PubChem	Known
3220	emodin	CYP2C9	PubChem	Known
3220	emodin	NFE2L2	PubChem	Known
3220	emodin	AHR	PubChem	Known
3220	emodin	CYP2C19	PubChem	Known
3220	emodin	MAPT	PubChem	Known
3220	emodin	RARA	PubChem	Known
3220	emodin	CYP3A4	PubChem	Known
3220	emodin	MPHOSPH8	PubChem	Known
3220	emodin	TP53	PubChem	Known
3220	emodin	POLB	PubChem	Known
3220	emodin	CYP2D6	PubChem	Known
3220	emodin	THPO	PubChem	Known
3220	emodin	ALDH1A1	PubChem	Known
3220	emodin	FEN1	PubChem	Known
3220	emodin	ACHE	PubChem	Known
3220	emodin	TDP1	PubChem	Known
3220	emodin	NR1I2	PubChem	Known
3220	emodin	CBX1	PubChem	Known
3220	emodin	CYP19A1	PubChem	Known
3220	emodin	NPR1	PubChem	Known
3220	emodin	AR	PubChem	Known
3220	emodin	PGR	PubChem	Known
3220	emodin	NTMT1	PubChem	Known
3220	emodin	GLI3	PubChem	Known
3220	emodin	RORC	PubChem	Known
3220	emodin	NR1I3	PubChem	Known
3220	emodin	ESRRA	PubChem	Known
3220	emodin	CXCL8	PubChem	Known
3220	emodin	CLK1	PubChem	Known
3220	emodin	PIM2	PubChem	Known
3220	emodin	SENP8	PubChem	Known
3220	emodin	SENP6	PubChem	Known
3220	emodin	KCNQ1	PubChem	Known
3220	emodin	SENP7	PubChem	Known
3220	emodin	PLA2G7	PubChem	Known
3220	emodin	CASP3	PubChem	Known
3220	emodin	PIK3CA	PubChem	Known
3220	emodin	PIP4K2A	PubChem	Known
3220	emodin	NR3C1	PubChem	Known
3220	emodin	PPARG	PubChem	Known
3220	emodin	NR1H4	PubChem	Known
64982	baicalin	KDM1A	PubChem	Known
64982	baicalin	AKT1	PubChem	Known
64982	baicalin	PRKAG1	PubChem	Known
64982	baicalin	PRKAA1	PubChem	Known
64982	baicalin	PRKAG3	PubChem	Known
64982	baicalin	PRKAA2	PubChem	Known
64982	baicalin	PRKAB1	PubChem	Known
64982	baicalin	PRKAG2	PubChem	Known
64982	baicalin	PRKAB2	PubChem	Known
9798666	cryptochlorogenic acid	PTPN1	ChEMBL	Known
10208	1,8-dihydroxy-3-methylanthraquinone	RECQL	ChEMBL	Known
10208	1,8-dihydroxy-3-methylanthraquinone	ALDH1A1	ChEMBL	Known
10208	1,8-dihydroxy-3-methylanthraquinone	NFE2L2	ChEMBL	Known
3220	emodin	PTP4A3	ChEMBL	Known
3220	emodin	MAPT	ChEMBL	Known
3220	emodin	TP53	ChEMBL	Known
3220	emodin	MPHOSPH8	ChEMBL	Known
3220	emodin	CYP2D6	ChEMBL	Known
3220	emodin	CYP2C9	ChEMBL	Known
3220	emodin	RORC	ChEMBL	Known
3220	emodin	KDM4A	ChEMBL	Known
3220	emodin	AHR	ChEMBL	Known
3220	emodin	ALDH1A1	ChEMBL	Known
3220	emodin	NFE2L2	ChEMBL	Known
3220	emodin	EHMT2	ChEMBL	Known
3220	emodin	THPO	ChEMBL	Known
3220	emodin	CYP2C19	ChEMBL	Known
3220	emodin	POLB	ChEMBL	Known
3220	emodin	FEN1	ChEMBL	Known
3220	emodin	PIK3CA	ChEMBL	Known
3220	emodin	AKR1B1	ChEMBL	Known
3220	emodin	CBX1	ChEMBL	Known
3220	emodin	CYP3A4	ChEMBL	Known
3220	emodin	APEX1	ChEMBL	Known
3220	emodin	CXCL8	ChEMBL	Known
3220	emodin	EPHX2	ChEMBL	Known
5280633	Neochlorogenic acid	PTPN1	ChEMBL	Known
1794427	chlorogenic acid	KDM4A	ChEMBL	Known
1794427	chlorogenic acid	AKR1B10	ChEMBL	Known
1794427	chlorogenic acid	PTPN1	ChEMBL	Known
1794427	chlorogenic acid	APP	ChEMBL	Known
1794427	chlorogenic acid	EHMT2	ChEMBL	Known
10621	hesperidin	BACE1	ChEMBL	Known
10621	hesperidin	APP	ChEMBL	Known
10621	hesperidin	BAZ2B	ChEMBL	Known
10621	hesperidin	HPSE	ChEMBL	Known
10168	rhein	PTPN7	ChEMBL	Known
10168	rhein	RECQL	ChEMBL	Known
10168	rhein	RORC	ChEMBL	Known
10168	rhein	KDM4E	ChEMBL	Known
10168	rhein	BLM	ChEMBL	Known
10168	rhein	EHMT2	ChEMBL	Known
10168	rhein	BAZ2B	ChEMBL	Known
10168	rhein	KDM4A	ChEMBL	Known
10168	rhein	GLS	ChEMBL	Known
10168	rhein	ALOX15	ChEMBL	Known
10168	rhein	MAPT	ChEMBL	Known
10168	rhein	POLB	ChEMBL	Known
10168	rhein	WRN	ChEMBL	Known
10168	rhein	HSD17B10	ChEMBL	Known
64982	baicalin	AKT1	ChEMBL	Known
10207	aloe-emodin	NFE2L2	ChEMBL	Known
10207	aloe-emodin	ACHE	ChEMBL	Known
10207	aloe-emodin	EPHX2	ChEMBL	Known
10208	1,8-dihydroxy-3-methylanthraquinone	MAPT	ChEMBL	Known
10208	1,8-dihydroxy-3-methylanthraquinone	MAPK1	ChEMBL	Known
3220	emodin	TSHR	ChEMBL	Known
3220	emodin	PIM1	ChEMBL	Known
3220	emodin	PSMB1	ChEMBL	Known
3220	emodin	ALOX15	ChEMBL	Known
3220	emodin	PSMB5	ChEMBL	Known
3220	emodin	HSD17B10	ChEMBL	Known
3220	emodin	CSNK2A1	ChEMBL	Known
3220	emodin	BLM	ChEMBL	Known
3220	emodin	HIF1A	ChEMBL	Known
3220	emodin	CYP1A2	ChEMBL	Known
3220	emodin	LMNA	ChEMBL	Known
1794427	chlorogenic acid	AKR1B1	ChEMBL	Known
10168	rhein	TDP1	ChEMBL	Known
10168	rhein	CYP3A4	ChEMBL	Known
64982	baicalin	KDM1A	ChEMBL	Known
10639	physcion	MAPT	ChEMBL	Known
100528	arctiin	SLC5A2	SEA	Putative
64982	baicalin	CREB1	SEA	Putative
100528	arctiin	SLC5A1	SEA	Putative
62074	glycyrrhizic acid ammonium salt	HSD11B2	SEA	Putative
3083590	phillygenin	CXCL12	SEA	Putative
9798666	cryptochlorogenic acid	CXCL12	SEA	Putative
10621	hesperidin	TAS2R31	SEA	Putative
10168	rhein	TPMT	SEA	Putative
10621	hesperidin	CD22	SEA	Putative
1794427	chlorogenic acid	CXCL12	SEA	Putative
5280633	Neochlorogenic acid	CXCL12	SEA	Putative
1794427	chlorogenic acid	NR0B2	SEA	Putative
5280633	Neochlorogenic acid	NR0B2	SEA	Putative
9798666	cryptochlorogenic acid	NR0B2	SEA	Putative
100528	arctiin	SLC28A3	SEA	Putative
10168	rhein	SLC37A4	SEA	Putative
3083590	phillygenin	TAS2R31	SEA	Putative
10208	1,8-dihydroxy-3-methylanthraquinone	SLC37A4	SEA	Putative
64982	baicalin	PTPRS	SEA	Putative
10207	aloe-emodin	SLC37A4	SEA	Putative
64982	baicalin	MRP3	SEA	Putative
100528	arctiin	GJB2	SEA	Putative
10168	rhein	PGAM1	SEA	Putative
62074	glycyrrhizic acid ammonium salt	CD81	SEA	Putative
10168	rhein	HIF1AN	SEA	Putative
10168	rhein	FTO	SEA	Putative
10621	hesperidin	ODC1	SEA	Putative
3083590	phillygenin	QDPR	SEA	Putative
9798666	cryptochlorogenic acid	MYOC	SEA	Putative
3083590	phillygenin	CYP1B1	SEA	Putative
1794427	chlorogenic acid	MYOC	SEA	Putative
5280633	Neochlorogenic acid	MYOC	SEA	Putative
100528	arctiin	TYR	SEA	Putative
3083590	phillygenin	TLR4	SEA	Putative
23958169	isoforsythiaside	P4HB	SEA	Putative
3083590	phillygenin	ODC1	SEA	Putative
64982	baicalin	P4HB	SEA	Putative
9798666	cryptochlorogenic acid	AKR1B10	SEA	Putative
100528	arctiin	IL2	SEA	Putative
10621	hesperidin	P4HB	SEA	Putative
9798666	cryptochlorogenic acid	APP	SEA	Putative
100528	arctiin	FGF1	SEA	Putative
10208	1,8-dihydroxy-3-methylanthraquinone	BCL2A1	SEA	Putative
3083590	phillygenin	NDUFAB1	SEA	Putative
3083590	phillygenin	NDUFAF1	SEA	Putative
3083590	phillygenin	NDUFA1	SEA	Putative
3083590	phillygenin	NDUFA2	SEA	Putative
3083590	phillygenin	NDUFA3	SEA	Putative
3083590	phillygenin	NDUFA5	SEA	Putative
3083590	phillygenin	NDUFA6	SEA	Putative
3083590	phillygenin	NDUFA7	SEA	Putative
3083590	phillygenin	NDUFA8	SEA	Putative
3083590	phillygenin	NDUFA9	SEA	Putative
3083590	phillygenin	NDUFA10	SEA	Putative
3083590	phillygenin	NDUFA11	SEA	Putative
3083590	phillygenin	NDUFA12	SEA	Putative
3083590	phillygenin	NDUFA13	SEA	Putative
3083590	phillygenin	NDUFB2	SEA	Putative
3083590	phillygenin	NDUFB1	SEA	Putative
3083590	phillygenin	NDUFB3	SEA	Putative
3083590	phillygenin	NDUFB5	SEA	Putative
3083590	phillygenin	NDUFB4	SEA	Putative
3083590	phillygenin	NDUFB6	SEA	Putative
3083590	phillygenin	NDUFB7	SEA	Putative
3083590	phillygenin	NDUFB8	SEA	Putative
3083590	phillygenin	NDUFB9	SEA	Putative
3083590	phillygenin	NDUFB10	SEA	Putative
3083590	phillygenin	NDUFB11	SEA	Putative
3083590	phillygenin	NDUFC1	SEA	Putative
3083590	phillygenin	NDUFC2	SEA	Putative
3083590	phillygenin	NDUFAF2	SEA	Putative
3083590	phillygenin	NDUFAF3	SEA	Putative
3083590	phillygenin	NDUFAF4	SEA	Putative
3083590	phillygenin	NDUFS2	SEA	Putative
3083590	phillygenin	NDUFS3	SEA	Putative
3083590	phillygenin	NDUFS1	SEA	Putative
3083590	phillygenin	NDUFS5	SEA	Putative
3083590	phillygenin	NDUFS6	SEA	Putative
3083590	phillygenin	NDUFS4	SEA	Putative
3083590	phillygenin	NDUFS8	SEA	Putative
3083590	phillygenin	NDUFS7	SEA	Putative
3083590	phillygenin	NDUFV1	SEA	Putative
3083590	phillygenin	NDUFV2	SEA	Putative
3083590	phillygenin	NDUFV3	SEA	Putative
3083590	phillygenin	MT-ND1	SEA	Putative
3083590	phillygenin	MT-ND2	SEA	Putative
3083590	phillygenin	MT-ND3	SEA	Putative
3083590	phillygenin	MT-ND4L	SEA	Putative
3083590	phillygenin	MT-ND5	SEA	Putative
3083590	phillygenin	MT-ND6	SEA	Putative
3083590	phillygenin	NDUFA4L2	SEA	Putative
64982	baicalin	CYP1B1	SEA	Putative
100528	arctiin	SLC5A4	SEA	Putative
1794427	chlorogenic acid	AKR1B10	SEA	Putative
5280633	Neochlorogenic acid	AKR1B10	SEA	Putative
10621	hesperidin	IL2	SEA	Putative
64982	baicalin	IL2	SEA	Putative
3220	emodin	ACLY	SEA	Putative
62074	glycyrrhizic acid ammonium salt	CES2	SEA	Putative
3083590	phillygenin	CYP1A1	SEA	Putative
10208	1,8-dihydroxy-3-methylanthraquinone	PGAM1	SEA	Putative
64982	baicalin	AMY1A	SEA	Putative
10208	1,8-dihydroxy-3-methylanthraquinone	ACLY	SEA	Putative
9798666	cryptochlorogenic acid	MAPT	SEA	Putative
10639	physcion	CBS	SEA	Putative
10207	aloe-emodin	PGAM1	SEA	Putative
100528	arctiin	FGF2	SEA	Putative
10639	physcion	ACLY	SEA	Putative
3220	emodin	ANTXR2	SEA	Putative
3083590	phillygenin	MAPT	SEA	Putative
64982	baicalin	XDH	SEA	Putative
10208	1,8-dihydroxy-3-methylanthraquinone	FTO	SEA	Putative
3220	emodin	PTP4A3	SEA	Putative
3083590	phillygenin	NDUFA4	SEA	Putative
10168	rhein	PRKAB2	SEA	Putative
1794427	chlorogenic acid	APP	SEA	Putative
5280633	Neochlorogenic acid	APP	SEA	Putative
10168	rhein	FUT7	SEA	Putative
10207	aloe-emodin	FTO	SEA	Putative
10639	physcion	TAS2R31	SEA	Putative
10639	physcion	SLC37A4	SEA	Putative
10207	aloe-emodin	BCL2A1	SEA	Putative
3083590	phillygenin	PDE4B	SEA	Putative
10208	1,8-dihydroxy-3-methylanthraquinone	NAT1	SEA	Putative
64982	baicalin	CYP1A1	SEA	Putative
3083590	phillygenin	GLO1	SEA	Putative
23958169	isoforsythiaside	CA5A	SEA	Putative
10207	aloe-emodin	MPG	SEA	Putative
9798666	cryptochlorogenic acid	CA6	SEA	Putative
62074	glycyrrhizic acid ammonium salt	PTPN2	SEA	Putative
100528	arctiin	P4HB	SEA	Putative
9798666	cryptochlorogenic acid	GLO1	SEA	Putative
100528	arctiin	LGALS3	SEA	Putative
23958169	isoforsythiaside	CA6	SEA	Putative
3083590	phillygenin	MT-ND4	SEA	Putative
10639	physcion	CBR1	SEA	Putative
100528	arctiin	NDUFAB1	SEA	Putative
100528	arctiin	NDUFAF1	SEA	Putative
100528	arctiin	NDUFA1	SEA	Putative
100528	arctiin	NDUFA2	SEA	Putative
100528	arctiin	NDUFA3	SEA	Putative
100528	arctiin	NDUFA6	SEA	Putative
100528	arctiin	NDUFA5	SEA	Putative
100528	arctiin	NDUFA7	SEA	Putative
100528	arctiin	NDUFA9	SEA	Putative
100528	arctiin	NDUFA10	SEA	Putative
100528	arctiin	NDUFA8	SEA	Putative
100528	arctiin	NDUFA11	SEA	Putative
100528	arctiin	NDUFA12	SEA	Putative
100528	arctiin	NDUFB1	SEA	Putative
100528	arctiin	NDUFB2	SEA	Putative
100528	arctiin	NDUFB3	SEA	Putative
100528	arctiin	NDUFA13	SEA	Putative
100528	arctiin	NDUFB4	SEA	Putative
100528	arctiin	NDUFB5	SEA	Putative
100528	arctiin	NDUFB7	SEA	Putative
100528	arctiin	NDUFB6	SEA	Putative
100528	arctiin	NDUFB8	SEA	Putative
100528	arctiin	NDUFB9	SEA	Putative
100528	arctiin	NDUFB10	SEA	Putative
100528	arctiin	NDUFB11	SEA	Putative
100528	arctiin	NDUFC1	SEA	Putative
100528	arctiin	NDUFC2	SEA	Putative
100528	arctiin	NDUFAF2	SEA	Putative
100528	arctiin	NDUFAF4	SEA	Putative
100528	arctiin	NDUFAF3	SEA	Putative
100528	arctiin	NDUFS1	SEA	Putative
100528	arctiin	NDUFS2	SEA	Putative
100528	arctiin	NDUFS3	SEA	Putative
100528	arctiin	NDUFS4	SEA	Putative
100528	arctiin	NDUFS5	SEA	Putative
100528	arctiin	NDUFS6	SEA	Putative
100528	arctiin	NDUFS7	SEA	Putative
100528	arctiin	NDUFS8	SEA	Putative
100528	arctiin	NDUFV1	SEA	Putative
100528	arctiin	NDUFV2	SEA	Putative
100528	arctiin	NDUFV3	SEA	Putative
100528	arctiin	MT-ND1	SEA	Putative
100528	arctiin	MT-ND2	SEA	Putative
100528	arctiin	MT-ND3	SEA	Putative
100528	arctiin	MT-ND4L	SEA	Putative
100528	arctiin	MT-ND5	SEA	Putative
100528	arctiin	MT-ND6	SEA	Putative
100528	arctiin	NDUFA4L2	SEA	Putative
23958169	isoforsythiaside	CA5B	SEA	Putative
10168	rhein	KDM3A	SEA	Putative
62074	glycyrrhizic acid ammonium salt	PTPN1	SEA	Putative
9798666	cryptochlorogenic acid	CA5B	SEA	Putative
9798666	cryptochlorogenic acid	NFKB1	SEA	Putative
100528	arctiin	VEGFA	SEA	Putative
10208	1,8-dihydroxy-3-methylanthraquinone	TCF4	SEA	Putative
3083590	phillygenin	NFKB1	SEA	Putative
3083590	phillygenin	APP	SEA	Putative
64982	baicalin	ABCB1	SEA	Putative
1794427	chlorogenic acid	NFKB1	SEA	Putative
5280633	Neochlorogenic acid	NFKB1	SEA	Putative
100528	arctiin	LYPLA2	SEA	Putative
23958169	isoforsythiaside	CBS	SEA	Putative
3083590	phillygenin	PTAFR	SEA	Putative
64982	baicalin	KCND3	SEA	Putative
3083590	phillygenin	IGF2R	SEA	Putative
10168	rhein	SELL	SEA	Putative
10639	physcion	PTP4A3	SEA	Putative
23958169	isoforsythiaside	NMUR2	SEA	Putative
3083590	phillygenin	SHBG	SEA	Putative
1794427	chlorogenic acid	MAPT	SEA	Putative
5280633	Neochlorogenic acid	MAPT	SEA	Putative
3083590	phillygenin	NFE2L2	SEA	Putative
10208	1,8-dihydroxy-3-methylanthraquinone	PTP4A3	SEA	Putative
64982	baicalin	TNKS	SEA	Putative
3083590	phillygenin	IKBKG	SEA	Putative
10168	rhein	TCF4	SEA	Putative
10207	aloe-emodin	TCF4	SEA	Putative
10621	hesperidin	KLK2	SEA	Putative
10168	rhein	LIG1	SEA	Putative
100528	arctiin	LGALS9	SEA	Putative
9798666	cryptochlorogenic acid	CA5A	SEA	Putative
1794427	chlorogenic acid	SLC37A4	SEA	Putative
5280633	Neochlorogenic acid	SLC37A4	SEA	Putative
1794427	chlorogenic acid	GLO1	SEA	Putative
5280633	Neochlorogenic acid	GLO1	SEA	Putative
10621	hesperidin	NMUR2	SEA	Putative
23958169	isoforsythiaside	CA7	SEA	Putative
100528	arctiin	LYPLA1	SEA	Putative
3220	emodin	BCL2A1	SEA	Putative
10639	physcion	CYP1B1	SEA	Putative
23958169	isoforsythiaside	AKR1B10	SEA	Putative
62074	glycyrrhizic acid ammonium salt	F3	SEA	Putative
10639	physcion	PLAA	SEA	Putative
3220	emodin	FTO	SEA	Putative
10639	physcion	ELAVL3	SEA	Putative
100528	arctiin	ALDH1B1	SEA	Putative
62074	glycyrrhizic acid ammonium salt	PIN1	SEA	Putative
100528	arctiin	NDUFA4	SEA	Putative
3083590	phillygenin	ABCG2	SEA	Putative
10168	rhein	AKR1C3	SEA	Putative
64982	baicalin	SIGMAR1	SEA	Putative
10207	aloe-emodin	FGB	SEA	Putative
1794427	chlorogenic acid	CA6	SEA	Putative
5280633	Neochlorogenic acid	CA6	SEA	Putative
9798666	cryptochlorogenic acid	IKBKG	SEA	Putative
3083590	phillygenin	PTPN7	SEA	Putative
100528	arctiin	ALDH1A2	SEA	Putative
9798666	cryptochlorogenic acid	CBS	SEA	Putative
9798666	cryptochlorogenic acid	CA7	SEA	Putative
1794427	chlorogenic acid	CA5B	SEA	Putative
5280633	Neochlorogenic acid	CA5B	SEA	Putative
62074	glycyrrhizic acid ammonium salt	AKR1B10	SEA	Putative
10639	physcion	ACVRL1	SEA	Putative
100528	arctiin	SELL	SEA	Putative
10168	rhein	ACLY	SEA	Putative
10207	aloe-emodin	ACLY	SEA	Putative
3083590	phillygenin	DHCR7	SEA	Putative
23958169	isoforsythiaside	CA4	SEA	Putative
9798666	cryptochlorogenic acid	AKR1C4	SEA	Putative
3220	emodin	TP53	SEA	Putative
9798666	cryptochlorogenic acid	CA14	SEA	Putative
3083590	phillygenin	DUSP3	SEA	Putative
100528	arctiin	CA9	SEA	Putative
10207	aloe-emodin	SLC47A2	SEA	Putative
100528	arctiin	CA12	SEA	Putative
9798666	cryptochlorogenic acid	SLC37A4	SEA	Putative
64982	baicalin	CALM1	SEA	Putative
9798666	cryptochlorogenic acid	AKR1B1	SEA	Putative
10621	hesperidin	ALDH1B1	SEA	Putative
64982	baicalin	ALDH1B1	SEA	Putative
10168	rhein	HKDC1	SEA	Putative
10208	1,8-dihydroxy-3-methylanthraquinone	GSR	SEA	Putative
100528	arctiin	MT-ND4	SEA	Putative
3083590	phillygenin	CA7	SEA	Putative
10168	rhein	KDM4D	SEA	Putative
10168	rhein	KDM4E	SEA	Putative
1794427	chlorogenic acid	AKR1C4	SEA	Putative
5280633	Neochlorogenic acid	AKR1C4	SEA	Putative
10168	rhein	KDM4C	SEA	Putative
10168	rhein	GSR	SEA	Putative
10621	hesperidin	CYP1B1	SEA	Putative
100528	arctiin	SHBG	SEA	Putative
10621	hesperidin	ALDH1A2	SEA	Putative
64982	baicalin	ALDH1A2	SEA	Putative
23958169	isoforsythiaside	AKR1C4	SEA	Putative
1794427	chlorogenic acid	CA5A	SEA	Putative
5280633	Neochlorogenic acid	CA5A	SEA	Putative
23958169	isoforsythiaside	CA14	SEA	Putative
62074	glycyrrhizic acid ammonium salt	HSD11B1	SEA	Putative
9798666	cryptochlorogenic acid	HSPE1	SEA	Putative
9798666	cryptochlorogenic acid	HSPD1	SEA	Putative
10621	hesperidin	TYR	SEA	Putative
9798666	cryptochlorogenic acid	ABCG2	SEA	Putative
10208	1,8-dihydroxy-3-methylanthraquinone	CBR1	SEA	Putative
10207	aloe-emodin	GSR	SEA	Putative
10168	rhein	PTPRC	SEA	Putative
10639	physcion	BCL2A1	SEA	Putative
3083590	phillygenin	TUBB1	SEA	Putative
10168	rhein	TTR	SEA	Putative
3083590	phillygenin	ALOX12	SEA	Putative
3083590	phillygenin	PDE4A	SEA	Putative
10168	rhein	NSD2	SEA	Putative
10168	rhein	CBR1	SEA	Putative
10207	aloe-emodin	CBR1	SEA	Putative
10168	rhein	CA3	SEA	Putative
64982	baicalin	FGF2	SEA	Putative
3083590	phillygenin	STK17B	SEA	Putative
64982	baicalin	AKR1B1	SEA	Putative
9798666	cryptochlorogenic acid	TTR	SEA	Putative
10208	1,8-dihydroxy-3-methylanthraquinone	NSD2	SEA	Putative
100528	arctiin	IL6	SEA	Putative
23958169	isoforsythiaside	CA13	SEA	Putative
9798666	cryptochlorogenic acid	RARB	SEA	Putative
3083590	phillygenin	YWHAG	SEA	Putative
23958169	isoforsythiaside	YWHAG	SEA	Putative
10168	rhein	CA6	SEA	Putative
100528	arctiin	SELP	SEA	Putative
1794427	chlorogenic acid	ABCB1	SEA	Putative
5280633	Neochlorogenic acid	ABCB1	SEA	Putative
9798666	cryptochlorogenic acid	NFE2L2	SEA	Putative
64982	baicalin	ABCG2	SEA	Putative
100528	arctiin	HRAS	SEA	Putative
1794427	chlorogenic acid	TTR	SEA	Putative
5280633	Neochlorogenic acid	TTR	SEA	Putative
23958169	isoforsythiaside	SLC5A1	SEA	Putative
10208	1,8-dihydroxy-3-methylanthraquinone	TERT	SEA	Putative
23958169	isoforsythiaside	APP	SEA	Putative
10168	rhein	PTP4A3	SEA	Putative
10207	aloe-emodin	PTP4A3	SEA	Putative
1794427	chlorogenic acid	AKR1B1	SEA	Putative
5280633	Neochlorogenic acid	AKR1B1	SEA	Putative
10639	physcion	MAP3K7	SEA	Putative
9798666	cryptochlorogenic acid	ABCB1	SEA	Putative
100528	arctiin	CA1	SEA	Putative
100528	arctiin	TOP2B	SEA	Putative
23958169	isoforsythiaside	TTR	SEA	Putative
3083590	phillygenin	CA13	SEA	Putative
10168	rhein	KDM4A	SEA	Putative
64982	baicalin	GRK6	SEA	Putative
10639	physcion	PDGFRA	SEA	Putative
23958169	isoforsythiaside	AKR1B1	SEA	Putative
1794427	chlorogenic acid	CA14	SEA	Putative
5280633	Neochlorogenic acid	CA14	SEA	Putative
1794427	chlorogenic acid	CA7	SEA	Putative
5280633	Neochlorogenic acid	CA7	SEA	Putative
9798666	cryptochlorogenic acid	RARA	SEA	Putative
10621	hesperidin	XDH	SEA	Putative
10168	rhein	SELP	SEA	Putative
10168	rhein	KDM5B	SEA	Putative
64982	baicalin	AKR1B10	SEA	Putative
10207	aloe-emodin	TERT	SEA	Putative
3083590	phillygenin	DRD1	SEA	Putative
3083590	phillygenin	SLC22A3	SEA	Putative
10168	rhein	TERT	SEA	Putative
3083590	phillygenin	FOS	SEA	Putative
100528	arctiin	ERAP1	SEA	Putative
62074	glycyrrhizic acid ammonium salt	SLCO1B1	SEA	Putative
10208	1,8-dihydroxy-3-methylanthraquinone	SIRT5	SEA	Putative
3083590	phillygenin	MAOA	SEA	Putative
10208	1,8-dihydroxy-3-methylanthraquinone	DNMT3B	SEA	Putative
10168	rhein	DYRK2	SEA	Putative
10639	physcion	ABCG2	SEA	Putative
23958169	isoforsythiaside	CA12	SEA	Putative
9798666	cryptochlorogenic acid	CA3	SEA	Putative
10168	rhein	SIRT5	SEA	Putative
10207	aloe-emodin	SIRT5	SEA	Putative
10207	aloe-emodin	NSD2	SEA	Putative
10168	rhein	DNMT3B	SEA	Putative
10168	rhein	CDC25B	SEA	Putative
3083590	phillygenin	ALOX15	SEA	Putative
100528	arctiin	TDP1	SEA	Putative
3083590	phillygenin	CAMK2A	SEA	Putative
3083590	phillygenin	ABCB1	SEA	Putative
9798666	cryptochlorogenic acid	MMP9	SEA	Putative
10168	rhein	KDM5A	SEA	Putative
3083590	phillygenin	CA6	SEA	Putative
100528	arctiin	CA13	SEA	Putative
64982	baicalin	ALPI	SEA	Putative
10208	1,8-dihydroxy-3-methylanthraquinone	MCL1	SEA	Putative
3083590	phillygenin	CA4	SEA	Putative
9798666	cryptochlorogenic acid	MMP1	SEA	Putative
64982	baicalin	ERAP1	SEA	Putative
3083590	phillygenin	EP300	SEA	Putative
10207	aloe-emodin	DNMT3B	SEA	Putative
9798666	cryptochlorogenic acid	RELA	SEA	Putative
23958169	isoforsythiaside	IL2	SEA	Putative
9798666	cryptochlorogenic acid	TUBB1	SEA	Putative
10208	1,8-dihydroxy-3-methylanthraquinone	ELANE	SEA	Putative
10208	1,8-dihydroxy-3-methylanthraquinone	EIF4H	SEA	Putative
10639	physcion	MAP2K6	SEA	Putative
3083590	phillygenin	JUN	SEA	Putative
64982	baicalin	NOX4	SEA	Putative
10621	hesperidin	CYP19A1	SEA	Putative
10621	hesperidin	TDP1	SEA	Putative
1794427	chlorogenic acid	PTPN11	SEA	Putative
5280633	Neochlorogenic acid	PTPN11	SEA	Putative
1794427	chlorogenic acid	RELA	SEA	Putative
5280633	Neochlorogenic acid	RELA	SEA	Putative
9798666	cryptochlorogenic acid	PTPN11	SEA	Putative
64982	baicalin	ST6GAL1	SEA	Putative
64982	baicalin	KDM4E	SEA	Putative
9798666	cryptochlorogenic acid	MMP2	SEA	Putative
10168	rhein	KDM2A	SEA	Putative
10168	rhein	KDM5C	SEA	Putative
64982	baicalin	ABCC1	SEA	Putative
10168	rhein	GAPDH	SEA	Putative
10207	aloe-emodin	GAPDH	SEA	Putative
100528	arctiin	CA2	SEA	Putative
10208	1,8-dihydroxy-3-methylanthraquinone	NQO1	SEA	Putative
10208	1,8-dihydroxy-3-methylanthraquinone	ELAVL1	SEA	Putative
64982	baicalin	TNKS2	SEA	Putative
10168	rhein	CA14	SEA	Putative
10208	1,8-dihydroxy-3-methylanthraquinone	GAPDH	SEA	Putative
10621	hesperidin	ERAP1	SEA	Putative
64982	baicalin	CA4	SEA	Putative
3083590	phillygenin	CA3	SEA	Putative
64982	baicalin	CA7	SEA	Putative
1794427	chlorogenic acid	NFE2L2	SEA	Putative
5280633	Neochlorogenic acid	NFE2L2	SEA	Putative
10168	rhein	EIF4H	SEA	Putative
10208	1,8-dihydroxy-3-methylanthraquinone	CYP1A1	SEA	Putative
62074	glycyrrhizic acid ammonium salt	ACP1	SEA	Putative
100528	arctiin	TNNC1	SEA	Putative
100528	arctiin	TNNI3	SEA	Putative
100528	arctiin	TNNT2	SEA	Putative
3220	emodin	ESR2	SEA	Putative
3220	emodin	ESR1	SEA	Putative
3220	emodin	CSNK2B	SEA	Putative
10639	physcion	ELANE	SEA	Putative
3220	emodin	AKR1B1	SEA	Putative
3220	emodin	PTPRC	TargetNet	Putative
10168	rhein	PTPRC	TargetNet	Putative
10207	aloe-emodin	PTPRC	TargetNet	Putative
10208	1,8-dihydroxy-3-methylanthraquinone	PTPRC	TargetNet	Putative
3220	emodin	ESR1	TargetNet	Putative
10168	rhein	ESR1	TargetNet	Putative
10207	aloe-emodin	ESR1	TargetNet	Putative
10208	1,8-dihydroxy-3-methylanthraquinone	ESR1	TargetNet	Putative
10639	physcion	ESR1	TargetNet	Putative
3083590	phillygenin	ESR1	TargetNet	Putative
9798666	cryptochlorogenic acid	ESR1	TargetNet	Putative
10168	rhein	PTPN1	TargetNet	Putative
62074	glycyrrhizic acid ammonium salt	PTPN1	TargetNet	Putative
64982	baicalin	PTPN1	TargetNet	Putative
23958169	isoforsythiaside	PTPN1	TargetNet	Putative
64982	baicalin	ABCB1	TargetNet	Putative
3083590	phillygenin	ABCB1	TargetNet	Putative
10168	rhein	PTPN22	TargetNet	Putative
3220	emodin	CYP1A2	TargetNet	Putative
10621	hesperidin	CYP1A2	TargetNet	Putative
10639	physcion	CYP1A2	TargetNet	Putative
64982	baicalin	CYP1A2	TargetNet	Putative
3083590	phillygenin	ADRA1D	TargetNet	Putative
3220	emodin	STS	TargetNet	Putative
10168	rhein	STS	TargetNet	Putative
10207	aloe-emodin	STS	TargetNet	Putative
10208	1,8-dihydroxy-3-methylanthraquinone	STS	TargetNet	Putative
10639	physcion	STS	TargetNet	Putative
1794427	chlorogenic acid	STS	TargetNet	Putative
5280633	Neochlorogenic acid	STS	TargetNet	Putative
9798666	cryptochlorogenic acid	STS	TargetNet	Putative
10639	physcion	THRA	TargetNet	Putative
10168	rhein	RARB	TargetNet	Putative
1794427	chlorogenic acid	RARB	TargetNet	Putative
5280633	Neochlorogenic acid	RARB	TargetNet	Putative
9798666	cryptochlorogenic acid	RARB	TargetNet	Putative
10639	physcion	THRB	TargetNet	Putative
3220	emodin	AR	TargetNet	Putative
10208	1,8-dihydroxy-3-methylanthraquinone	AR	TargetNet	Putative
10168	rhein	RARA	TargetNet	Putative
1794427	chlorogenic acid	RARA	TargetNet	Putative
5280633	Neochlorogenic acid	RARA	TargetNet	Putative
9798666	cryptochlorogenic acid	RARA	TargetNet	Putative
3220	emodin	AKR1B1	TargetNet	Putative
1794427	chlorogenic acid	AKR1B1	TargetNet	Putative
5280633	Neochlorogenic acid	AKR1B1	TargetNet	Putative
9798666	cryptochlorogenic acid	AKR1B1	TargetNet	Putative
62074	glycyrrhizic acid ammonium salt	HSD11B2	TargetNet	Putative
3083590	phillygenin	ADRA2B	TargetNet	Putative
3083590	phillygenin	ADRA1B	TargetNet	Putative
3083590	phillygenin	ALOX5	TargetNet	Putative
3220	emodin	MCL1	TargetNet	Putative
10168	rhein	MCL1	TargetNet	Putative
10207	aloe-emodin	MCL1	TargetNet	Putative
10208	1,8-dihydroxy-3-methylanthraquinone	MCL1	TargetNet	Putative
10639	physcion	MCL1	TargetNet	Putative
10168	rhein	PRKCE	TargetNet	Putative
10208	1,8-dihydroxy-3-methylanthraquinone	PRKCE	TargetNet	Putative
3220	emodin	DUSP3	TargetNet	Putative
10168	rhein	DUSP3	TargetNet	Putative
10207	aloe-emodin	DUSP3	TargetNet	Putative
10208	1,8-dihydroxy-3-methylanthraquinone	DUSP3	TargetNet	Putative
10621	hesperidin	DUSP3	TargetNet	Putative
10639	physcion	DUSP3	TargetNet	Putative
64982	baicalin	DUSP3	TargetNet	Putative
10621	hesperidin	SLC5A2	TargetNet	Putative
64982	baicalin	SLC5A2	TargetNet	Putative
100528	arctiin	SLC5A2	TargetNet	Putative
23958169	isoforsythiaside	SLC5A2	TargetNet	Putative
3220	emodin	RELA	TargetNet	Putative
10168	rhein	RELA	TargetNet	Putative
10208	1,8-dihydroxy-3-methylanthraquinone	RELA	TargetNet	Putative
10639	physcion	RELA	TargetNet	Putative
10207	aloe-emodin	CDK4	TargetNet	Putative
10208	1,8-dihydroxy-3-methylanthraquinone	CDK4	TargetNet	Putative
10639	physcion	CDK4	TargetNet	Putative
62074	glycyrrhizic acid ammonium salt	PTPN2	TargetNet	Putative
9798666	cryptochlorogenic acid	PTPN2	TargetNet	Putative
1794427	chlorogenic acid	RARG	TargetNet	Putative
5280633	Neochlorogenic acid	RARG	TargetNet	Putative
9798666	cryptochlorogenic acid	RARG	TargetNet	Putative
1794427	chlorogenic acid	OPRK1	TargetNet	Putative
5280633	Neochlorogenic acid	OPRK1	TargetNet	Putative
9798666	cryptochlorogenic acid	OPRK1	TargetNet	Putative
9798666	cryptochlorogenic acid	OPRD1	TargetNet	Putative
3220	emodin	DRD5	TargetNet	Putative
10208	1,8-dihydroxy-3-methylanthraquinone	DRD5	TargetNet	Putative
3083590	phillygenin	DRD5	TargetNet	Putative
10168	rhein	PTGFR	TargetNet	Putative
10639	physcion	CYP19A1	TargetNet	Putative
3083590	phillygenin	CYP19A1	TargetNet	Putative
3220	emodin	PTGS2	TargetNet	Putative
10208	1,8-dihydroxy-3-methylanthraquinone	PTGS2	TargetNet	Putative
10639	physcion	PTGS2	TargetNet	Putative
3220	emodin	CA5A	TargetNet	Putative
10168	rhein	CA5A	TargetNet	Putative
10207	aloe-emodin	CA5A	TargetNet	Putative
10208	1,8-dihydroxy-3-methylanthraquinone	CA5A	TargetNet	Putative
10639	physcion	CA5A	TargetNet	Putative
1794427	chlorogenic acid	CA5A	TargetNet	Putative
5280633	Neochlorogenic acid	CA5A	TargetNet	Putative
9798666	cryptochlorogenic acid	CA5A	TargetNet	Putative
23958169	isoforsythiaside	CA5A	TargetNet	Putative
10639	physcion	PDGFRA	TargetNet	Putative
10639	physcion	SYK	TargetNet	Putative
3220	emodin	ESR2	TargetNet	Putative
10168	rhein	ESR2	TargetNet	Putative
10207	aloe-emodin	ESR2	TargetNet	Putative
10208	1,8-dihydroxy-3-methylanthraquinone	ESR2	TargetNet	Putative
10639	physcion	ESR2	TargetNet	Putative
3083590	phillygenin	ESR2	TargetNet	Putative
10168	rhein	MPL	TargetNet	Putative
10639	physcion	TNF	TargetNet	Putative
1794427	chlorogenic acid	APP	TargetNet	Putative
3083590	phillygenin	APP	TargetNet	Putative
5280633	Neochlorogenic acid	APP	TargetNet	Putative
9798666	cryptochlorogenic acid	APP	TargetNet	Putative
3220	emodin	MAOB	TargetNet	Putative
10168	rhein	MAOB	TargetNet	Putative
10207	aloe-emodin	MAOB	TargetNet	Putative
10208	1,8-dihydroxy-3-methylanthraquinone	MAOB	TargetNet	Putative
10639	physcion	MAOB	TargetNet	Putative
1794427	chlorogenic acid	MAOB	TargetNet	Putative
5280633	Neochlorogenic acid	MAOB	TargetNet	Putative
9798666	cryptochlorogenic acid	MAOB	TargetNet	Putative
3083590	phillygenin	ADRA2A	TargetNet	Putative
3220	emodin	CA12	TargetNet	Putative
10168	rhein	CA12	TargetNet	Putative
10207	aloe-emodin	CA12	TargetNet	Putative
10208	1,8-dihydroxy-3-methylanthraquinone	CA12	TargetNet	Putative
10639	physcion	CA12	TargetNet	Putative
64982	baicalin	CA12	TargetNet	Putative
100528	arctiin	CA12	TargetNet	Putative
1794427	chlorogenic acid	CA12	TargetNet	Putative
5280633	Neochlorogenic acid	CA12	TargetNet	Putative
9798666	cryptochlorogenic acid	CA12	TargetNet	Putative
23958169	isoforsythiaside	CA12	TargetNet	Putative
3220	emodin	CDK2	TargetNet	Putative
10208	1,8-dihydroxy-3-methylanthraquinone	CDK2	TargetNet	Putative
10639	physcion	CDK2	TargetNet	Putative
9798666	cryptochlorogenic acid	CYP17A1	TargetNet	Putative
3220	emodin	CA14	TargetNet	Putative
10168	rhein	CA14	TargetNet	Putative
10207	aloe-emodin	CA14	TargetNet	Putative
10208	1,8-dihydroxy-3-methylanthraquinone	CA14	TargetNet	Putative
10621	hesperidin	CA14	TargetNet	Putative
10639	physcion	CA14	TargetNet	Putative
100528	arctiin	CA14	TargetNet	Putative
3083590	phillygenin	CA14	TargetNet	Putative
9798666	cryptochlorogenic acid	CA14	TargetNet	Putative
23958169	isoforsythiaside	CA14	TargetNet	Putative
10207	aloe-emodin	PRSS2	TargetNet	Putative
3220	emodin	MAOA	TargetNet	Putative
10168	rhein	MAOA	TargetNet	Putative
10208	1,8-dihydroxy-3-methylanthraquinone	MAOA	TargetNet	Putative
10639	physcion	MAOA	TargetNet	Putative
1794427	chlorogenic acid	MAOA	TargetNet	Putative
5280633	Neochlorogenic acid	MAOA	TargetNet	Putative
9798666	cryptochlorogenic acid	MAOA	TargetNet	Putative
23958169	isoforsythiaside	MAOA	TargetNet	Putative
10168	rhein	PTGER4	TargetNet	Putative
3220	emodin	DRD1	TargetNet	Putative
10168	rhein	DRD1	TargetNet	Putative
10207	aloe-emodin	DRD1	TargetNet	Putative
10208	1,8-dihydroxy-3-methylanthraquinone	DRD1	TargetNet	Putative
10639	physcion	DRD1	TargetNet	Putative
3083590	phillygenin	DRD1	TargetNet	Putative
3220	emodin	APOBEC3G	TargetNet	Putative
3220	emodin	PTGS1	TargetNet	Putative
10168	rhein	PTGS1	TargetNet	Putative
10207	aloe-emodin	PTGS1	TargetNet	Putative
10208	1,8-dihydroxy-3-methylanthraquinone	PTGS1	TargetNet	Putative
10639	physcion	PTGS1	TargetNet	Putative
64982	baicalin	PTGS1	TargetNet	Putative
3083590	phillygenin	PTGS1	TargetNet	Putative
10168	rhein	KIF11	TargetNet	Putative
10208	1,8-dihydroxy-3-methylanthraquinone	KIF11	TargetNet	Putative
3220	emodin	CA9	TargetNet	Putative
10207	aloe-emodin	CA9	TargetNet	Putative
10639	physcion	CA9	TargetNet	Putative
9798666	cryptochlorogenic acid	CA9	TargetNet	Putative
23958169	isoforsythiaside	CA9	TargetNet	Putative
3220	emodin	MIF	TargetNet	Putative
10168	rhein	MIF	TargetNet	Putative
10207	aloe-emodin	MIF	TargetNet	Putative
10208	1,8-dihydroxy-3-methylanthraquinone	MIF	TargetNet	Putative
10639	physcion	MIF	TargetNet	Putative
64982	baicalin	MIF	TargetNet	Putative
1794427	chlorogenic acid	MIF	TargetNet	Putative
3083590	phillygenin	MIF	TargetNet	Putative
5280633	Neochlorogenic acid	MIF	TargetNet	Putative
9798666	cryptochlorogenic acid	MIF	TargetNet	Putative
23958169	isoforsythiaside	MIF	TargetNet	Putative
10208	1,8-dihydroxy-3-methylanthraquinone	NR1H3	TargetNet	Putative
3220	emodin	PLA2G1B	TargetNet	Putative
10168	rhein	PLA2G1B	TargetNet	Putative
10208	1,8-dihydroxy-3-methylanthraquinone	PLA2G1B	TargetNet	Putative
10168	rhein	FOLH1	TargetNet	Putative
3083590	phillygenin	NR3C2	TargetNet	Putative
3220	emodin	ALOX15	TargetNet	Putative
10168	rhein	ALOX15	TargetNet	Putative
10207	aloe-emodin	ALOX15	TargetNet	Putative
10208	1,8-dihydroxy-3-methylanthraquinone	ALOX15	TargetNet	Putative
10639	physcion	ALOX15	TargetNet	Putative
64982	baicalin	ALOX15	TargetNet	Putative
1794427	chlorogenic acid	ALOX15	TargetNet	Putative
3083590	phillygenin	ALOX15	TargetNet	Putative
5280633	Neochlorogenic acid	ALOX15	TargetNet	Putative
9798666	cryptochlorogenic acid	ALOX15	TargetNet	Putative
23958169	isoforsythiaside	ALOX15	TargetNet	Putative
3220	emodin	CTDSP1	TargetNet	Putative
10168	rhein	CTDSP1	TargetNet	Putative
10208	1,8-dihydroxy-3-methylanthraquinone	CTDSP1	TargetNet	Putative
10639	physcion	CTDSP1	TargetNet	Putative
64982	baicalin	CTDSP1	TargetNet	Putative
1794427	chlorogenic acid	CTDSP1	TargetNet	Putative
5280633	Neochlorogenic acid	CTDSP1	TargetNet	Putative
9798666	cryptochlorogenic acid	CTDSP1	TargetNet	Putative
3220	emodin	HTR1E	TargetNet	Putative
10168	rhein	HTR1E	TargetNet	Putative
10207	aloe-emodin	HTR1E	TargetNet	Putative
10208	1,8-dihydroxy-3-methylanthraquinone	HTR1E	TargetNet	Putative
10639	physcion	HTR1E	TargetNet	Putative
100528	arctiin	HTR1E	TargetNet	Putative
3083590	phillygenin	HTR1E	TargetNet	Putative
3220	emodin	PLIN5	TargetNet	Putative
10168	rhein	PLIN5	TargetNet	Putative
10207	aloe-emodin	PLIN5	TargetNet	Putative
10208	1,8-dihydroxy-3-methylanthraquinone	PLIN5	TargetNet	Putative
10639	physcion	PLIN5	TargetNet	Putative
1794427	chlorogenic acid	PLIN5	TargetNet	Putative
5280633	Neochlorogenic acid	PLIN5	TargetNet	Putative
23958169	isoforsythiaside	PLIN5	TargetNet	Putative
10168	rhein	GSK3A	TargetNet	Putative
3220	emodin	AHR	TargetNet	Putative
10168	rhein	AHR	TargetNet	Putative
10208	1,8-dihydroxy-3-methylanthraquinone	AHR	TargetNet	Putative
10639	physcion	AHR	TargetNet	Putative
3220	emodin	CES1	TargetNet	Putative
10168	rhein	CES1	TargetNet	Putative
10207	aloe-emodin	CES1	TargetNet	Putative
10208	1,8-dihydroxy-3-methylanthraquinone	CES1	TargetNet	Putative
10639	physcion	CES1	TargetNet	Putative
10168	rhein	PTGER2	TargetNet	Putative
10621	hesperidin	SLC5A1	TargetNet	Putative
64982	baicalin	SLC5A1	TargetNet	Putative
100528	arctiin	SLC5A1	TargetNet	Putative
23958169	isoforsythiaside	SLC5A1	TargetNet	Putative
64982	baicalin	NR2E3	TargetNet	Putative
3083590	phillygenin	SLC6A2	TargetNet	Putative
10168	rhein	CHEK2	TargetNet	Putative
3220	emodin	HNF4A	TargetNet	Putative
10168	rhein	HNF4A	TargetNet	Putative
10207	aloe-emodin	HNF4A	TargetNet	Putative
10208	1,8-dihydroxy-3-methylanthraquinone	HNF4A	TargetNet	Putative
10639	physcion	HNF4A	TargetNet	Putative
1794427	chlorogenic acid	HNF4A	TargetNet	Putative
5280633	Neochlorogenic acid	HNF4A	TargetNet	Putative
9798666	cryptochlorogenic acid	HNF4A	TargetNet	Putative
23958169	isoforsythiaside	HNF4A	TargetNet	Putative
9798666	cryptochlorogenic acid	HDAC4	TargetNet	Putative
3220	emodin	CASP9	TargetNet	Putative
10168	rhein	CASP9	TargetNet	Putative
10207	aloe-emodin	CASP9	TargetNet	Putative
10208	1,8-dihydroxy-3-methylanthraquinone	CASP9	TargetNet	Putative
10639	physcion	CASP9	TargetNet	Putative
62074	glycyrrhizic acid ammonium salt	HSD11B1	TargetNet	Putative
3083590	phillygenin	PDE4B	TargetNet	Putative
10168	rhein	PRKCG	TargetNet	Putative
10639	physcion	RET	TargetNet	Putative
3220	emodin	CES2	TargetNet	Putative
10168	rhein	CES2	TargetNet	Putative
10207	aloe-emodin	CES2	TargetNet	Putative
10208	1,8-dihydroxy-3-methylanthraquinone	CES2	TargetNet	Putative
10639	physcion	CES2	TargetNet	Putative
1794427	chlorogenic acid	MMP9	TargetNet	Putative
5280633	Neochlorogenic acid	MMP9	TargetNet	Putative
9798666	cryptochlorogenic acid	MMP9	TargetNet	Putative
3220	emodin	BCL2A1	TargetNet	Putative
10168	rhein	BCL2A1	TargetNet	Putative
10207	aloe-emodin	BCL2A1	TargetNet	Putative
10208	1,8-dihydroxy-3-methylanthraquinone	BCL2A1	TargetNet	Putative
10639	physcion	BCL2A1	TargetNet	Putative
64982	baicalin	BCL2A1	TargetNet	Putative
3083590	phillygenin	BCL2A1	TargetNet	Putative
100528	arctiin	TOP1	TargetNet	Putative
100528	arctiin	PDE3A	TargetNet	Putative
3083590	phillygenin	PDE3A	TargetNet	Putative
10621	hesperidin	ABCG2	TargetNet	Putative
10639	physcion	ABCG2	TargetNet	Putative
64982	baicalin	ABCG2	TargetNet	Putative
1794427	chlorogenic acid	ABCG2	TargetNet	Putative
3083590	phillygenin	ABCG2	TargetNet	Putative
5280633	Neochlorogenic acid	ABCG2	TargetNet	Putative
9798666	cryptochlorogenic acid	ABCG2	TargetNet	Putative
23958169	isoforsythiaside	ABCG2	TargetNet	Putative
10207	aloe-emodin	CA2	TargetNet	Putative
10207	aloe-emodin	CA1	TargetNet	Putative
10639	physcion	RORA	TargetNet	Putative
3220	emodin	CA7	TargetNet	Putative
10168	rhein	CA7	TargetNet	Putative
10207	aloe-emodin	CA7	TargetNet	Putative
10208	1,8-dihydroxy-3-methylanthraquinone	CA7	TargetNet	Putative
10639	physcion	CA7	TargetNet	Putative
1794427	chlorogenic acid	CA7	TargetNet	Putative
3083590	phillygenin	CA7	TargetNet	Putative
5280633	Neochlorogenic acid	CA7	TargetNet	Putative
9798666	cryptochlorogenic acid	CA7	TargetNet	Putative
23958169	isoforsythiaside	CA7	TargetNet	Putative
3220	emodin	NR2F2	TargetNet	Putative
10639	physcion	NR2F2	TargetNet	Putative
100528	arctiin	NR2F2	TargetNet	Putative
3220	emodin	PTPN7	TargetNet	Putative
10168	rhein	PTPN7	TargetNet	Putative
10207	aloe-emodin	PTPN7	TargetNet	Putative
10208	1,8-dihydroxy-3-methylanthraquinone	PTPN7	TargetNet	Putative
10639	physcion	PTPN7	TargetNet	Putative
3220	emodin	GPR35	TargetNet	Putative
10168	rhein	GPR35	TargetNet	Putative
10639	physcion	GPR35	TargetNet	Putative
1794427	chlorogenic acid	GPR35	TargetNet	Putative
5280633	Neochlorogenic acid	GPR35	TargetNet	Putative
9798666	cryptochlorogenic acid	GPR35	TargetNet	Putative
23958169	isoforsythiaside	GPR35	TargetNet	Putative
23958169	isoforsythiaside	MMP12	TargetNet	Putative
3220	emodin	HSD17B1	TargetNet	Putative
10168	rhein	HSD17B1	TargetNet	Putative
10207	aloe-emodin	HSD17B1	TargetNet	Putative
10208	1,8-dihydroxy-3-methylanthraquinone	HSD17B1	TargetNet	Putative
10621	hesperidin	HSD17B1	TargetNet	Putative
10639	physcion	HSD17B1	TargetNet	Putative
3083590	phillygenin	HSD17B1	TargetNet	Putative
9798666	cryptochlorogenic acid	HSD17B1	TargetNet	Putative
3083590	phillygenin	ADRA2C	TargetNet	Putative
3220	emodin	HSP90AA1	TargetNet	Putative
10168	rhein	HSP90AA1	TargetNet	Putative
10621	hesperidin	HSP90AA1	TargetNet	Putative
23958169	isoforsythiaside	HSP90AA1	TargetNet	Putative
3220	emodin	PLIN1	TargetNet	Putative
10168	rhein	PLIN1	TargetNet	Putative
10208	1,8-dihydroxy-3-methylanthraquinone	PLIN1	TargetNet	Putative
10639	physcion	PLIN1	TargetNet	Putative
23958169	isoforsythiaside	PLIN1	TargetNet	Putative
10639	physcion	CDC42	TargetNet	Putative
3220	emodin	RIPK2	TargetNet	Putative
10168	rhein	RIPK2	TargetNet	Putative
10207	aloe-emodin	RIPK2	TargetNet	Putative
10208	1,8-dihydroxy-3-methylanthraquinone	RIPK2	TargetNet	Putative
10639	physcion	RIPK2	TargetNet	Putative
62074	glycyrrhizic acid ammonium salt	RIPK2	TargetNet	Putative
1794427	chlorogenic acid	RIPK2	TargetNet	Putative
5280633	Neochlorogenic acid	RIPK2	TargetNet	Putative
9798666	cryptochlorogenic acid	RIPK2	TargetNet	Putative
1794427	chlorogenic acid	OPRM1	TargetNet	Putative
5280633	Neochlorogenic acid	OPRM1	TargetNet	Putative
9798666	cryptochlorogenic acid	OPRM1	TargetNet	Putative
3220	emodin	CA13	TargetNet	Putative
10168	rhein	CA13	TargetNet	Putative
10207	aloe-emodin	CA13	TargetNet	Putative
10208	1,8-dihydroxy-3-methylanthraquinone	CA13	TargetNet	Putative
10639	physcion	CA13	TargetNet	Putative
10168	rhein	SERPINE1	TargetNet	Putative
23958169	isoforsythiaside	SERPINE1	TargetNet	Putative
10168	rhein	AKR1C3	TargetNet	Putative
10208	1,8-dihydroxy-3-methylanthraquinone	GRM4	TargetNet	Putative
10208	1,8-dihydroxy-3-methylanthraquinone	TERT	TargetNet	Putative
64982	baicalin	TERT	TargetNet	Putative
100528	arctiin	GALR3	TargetNet	Putative
9798666	cryptochlorogenic acid	HDAC6	TargetNet	Putative
10208	1,8-dihydroxy-3-methylanthraquinone	RAC1	TargetNet	Putative
10639	physcion	RAC1	TargetNet	Putative
64982	baicalin	RAC1	TargetNet	Putative
3083590	phillygenin	RAC1	TargetNet	Putative
10168	rhein	PRKCB	TargetNet	Putative
3220	emodin	CDC25B	TargetNet	Putative
10168	rhein	CDC25B	TargetNet	Putative
10207	aloe-emodin	CDC25B	TargetNet	Putative
10208	1,8-dihydroxy-3-methylanthraquinone	CDC25B	TargetNet	Putative
10639	physcion	CDC25B	TargetNet	Putative
62074	glycyrrhizic acid ammonium salt	CDC25B	TargetNet	Putative
1794427	chlorogenic acid	CDC25B	TargetNet	Putative
5280633	Neochlorogenic acid	CDC25B	TargetNet	Putative
9798666	cryptochlorogenic acid	CDC25B	TargetNet	Putative
3220	emodin	CA5B	TargetNet	Putative
10168	rhein	CA5B	TargetNet	Putative
10207	aloe-emodin	CA5B	TargetNet	Putative
10208	1,8-dihydroxy-3-methylanthraquinone	CA5B	TargetNet	Putative
10639	physcion	CA5B	TargetNet	Putative
1794427	chlorogenic acid	CA5B	TargetNet	Putative
5280633	Neochlorogenic acid	CA5B	TargetNet	Putative
9798666	cryptochlorogenic acid	CA5B	TargetNet	Putative
23958169	isoforsythiaside	CA5B	TargetNet	Putative
3220	emodin	DNMT1	TargetNet	Putative
10168	rhein	DNMT1	TargetNet	Putative
10208	1,8-dihydroxy-3-methylanthraquinone	DNMT1	TargetNet	Putative
10621	hesperidin	DNMT1	TargetNet	Putative
10639	physcion	DNMT1	TargetNet	Putative
62074	glycyrrhizic acid ammonium salt	DNMT1	TargetNet	Putative
64982	baicalin	DNMT1	TargetNet	Putative
100528	arctiin	DNMT1	TargetNet	Putative
23958169	isoforsythiaside	DNMT1	TargetNet	Putative
3220	emodin	CA4	TargetNet	Putative
10168	rhein	CA4	TargetNet	Putative
10207	aloe-emodin	CA4	TargetNet	Putative
10208	1,8-dihydroxy-3-methylanthraquinone	CA4	TargetNet	Putative
10639	physcion	CA4	TargetNet	Putative
1794427	chlorogenic acid	CA4	TargetNet	Putative
3083590	phillygenin	CA4	TargetNet	Putative
5280633	Neochlorogenic acid	CA4	TargetNet	Putative
9798666	cryptochlorogenic acid	CA4	TargetNet	Putative
23958169	isoforsythiaside	CA4	TargetNet	Putative
3220	emodin	CA6	TargetNet	Putative
10168	rhein	CA6	TargetNet	Putative
10207	aloe-emodin	CA6	TargetNet	Putative
10208	1,8-dihydroxy-3-methylanthraquinone	CA6	TargetNet	Putative
10639	physcion	CA6	TargetNet	Putative
1794427	chlorogenic acid	CA6	TargetNet	Putative
3083590	phillygenin	CA6	TargetNet	Putative
5280633	Neochlorogenic acid	CA6	TargetNet	Putative
9798666	cryptochlorogenic acid	CA6	TargetNet	Putative
23958169	isoforsythiaside	CA6	TargetNet	Putative
3220	emodin	ALPL	TargetNet	Putative
10168	rhein	ALPL	TargetNet	Putative
10207	aloe-emodin	ALPL	TargetNet	Putative
10208	1,8-dihydroxy-3-methylanthraquinone	ALPL	TargetNet	Putative
10639	physcion	ALPL	TargetNet	Putative
1794427	chlorogenic acid	ALPL	TargetNet	Putative
5280633	Neochlorogenic acid	ALPL	TargetNet	Putative
9798666	cryptochlorogenic acid	ALPL	TargetNet	Putative
3220	emodin	TLR9	TargetNet	Putative
10168	rhein	TLR9	TargetNet	Putative
10207	aloe-emodin	TLR9	TargetNet	Putative
10208	1,8-dihydroxy-3-methylanthraquinone	TLR9	TargetNet	Putative
10639	physcion	TLR9	TargetNet	Putative
3083590	phillygenin	TLR9	TargetNet	Putative
3220	emodin	HSD17B2	TargetNet	Putative
10168	rhein	HSD17B2	TargetNet	Putative
10207	aloe-emodin	HSD17B2	TargetNet	Putative
10208	1,8-dihydroxy-3-methylanthraquinone	HSD17B2	TargetNet	Putative
10639	physcion	HSD17B2	TargetNet	Putative
3083590	phillygenin	HSD17B2	TargetNet	Putative
3220	emodin	HSD17B3	TargetNet	Putative
10639	physcion	HSD17B3	TargetNet	Putative
9798666	cryptochlorogenic acid	HSD17B3	TargetNet	Putative
3220	emodin	CSNK2A1	STITCH	Text-mining
3220	emodin	CASP3	STITCH	Text-mining
10621	hesperidin	MMP9	STITCH	Text-mining
62074	glycyrrhizic acid ammonium salt	NR3C1	BATMAN-TCM	Putative
62074	glycyrrhizic acid ammonium salt	ATP1A1	BATMAN-TCM	Putative
10208	1,8-dihydroxy-3-methylanthraquinone	ESR1	BATMAN-TCM	Putative
10208	1,8-dihydroxy-3-methylanthraquinone	HSD17B1	BATMAN-TCM	Putative
100528	arctiin	TOP2A	BATMAN-TCM	Putative
100528	arctiin	TUBB	BATMAN-TCM	Putative
100528	arctiin	TUBB4A	BATMAN-TCM	Putative
100528	arctiin	TUBB2B	BATMAN-TCM	Putative
100528	arctiin	TUBB4B	BATMAN-TCM	Putative
100528	arctiin	TUBA3C	BATMAN-TCM	Putative
100528	arctiin	TUBA1C	BATMAN-TCM	Putative
100528	arctiin	TUBB2A	BATMAN-TCM	Putative
100528	arctiin	TUBA1B	BATMAN-TCM	Putative
100528	arctiin	TUBA4A	BATMAN-TCM	Putative
100528	arctiin	TOP2B	BATMAN-TCM	Putative
100528	arctiin	TUBA3D	BATMAN-TCM	Putative
100528	arctiin	TUBA1A	BATMAN-TCM	Putative
3083590	phillygenin	SEC14L3	BATMAN-TCM	Putative
3083590	phillygenin	PPP2CA	BATMAN-TCM	Putative
3083590	phillygenin	PRKCA	BATMAN-TCM	Putative
3083590	phillygenin	NR1I2	BATMAN-TCM	Putative
3083590	phillygenin	ALOX5	BATMAN-TCM	Putative
3083590	phillygenin	PPP2CB	BATMAN-TCM	Putative
3083590	phillygenin	SEC14L2	BATMAN-TCM	Putative
3083590	phillygenin	DGKA	BATMAN-TCM	Putative
3083590	phillygenin	PRKCB	BATMAN-TCM	Putative
3083590	phillygenin	SEC14L4	BATMAN-TCM	Putative
10168	rhein	PPARG	BATMAN-TCM	Putative
10168	rhein	FPGS	BATMAN-TCM	Putative
10168	rhein	PTGS1	BATMAN-TCM	Putative
10168	rhein	PTGS2	BATMAN-TCM	Putative
10168	rhein	ALOX5	BATMAN-TCM	Putative
10168	rhein	MPL	BATMAN-TCM	Putative
10168	rhein	TYMS	BATMAN-TCM	Putative
10207	aloe-emodin	CHRM3	BATMAN-TCM	Putative
10207	aloe-emodin	CHRM1	BATMAN-TCM	Putative
10207	aloe-emodin	CHRM2	BATMAN-TCM	Putative
10207	aloe-emodin	CHRM4	BATMAN-TCM	Putative
10621	hesperidin	SOAT1	BATMAN-TCM	Putative
10621	hesperidin	MTTP	BATMAN-TCM	Putative
10621	hesperidin	SOAT2	BATMAN-TCM	Putative
10621	hesperidin	HTR4	BATMAN-TCM	Putative
10621	hesperidin	HTR2A	BATMAN-TCM	Putative
10621	hesperidin	ADRB2	BATMAN-TCM	Putative
10621	hesperidin	ESR2	BATMAN-TCM	Putative
10621	hesperidin	ESR1	BATMAN-TCM	Putative
10621	hesperidin	ADRB1	BATMAN-TCM	Putative
10621	hesperidin	NR1I2	BATMAN-TCM	Putative
10621	hesperidin	KCNH2	BATMAN-TCM	Putative
10621	hesperidin	HTR3A	BATMAN-TCM	Putative
10621	hesperidin	VDR	BATMAN-TCM	Putative
10639	physcion	SOAT1	BATMAN-TCM	Putative
10639	physcion	MTTP	BATMAN-TCM	Putative
10639	physcion	CNR2	BATMAN-TCM	Putative
10639	physcion	CNR1	BATMAN-TCM	Putative
10639	physcion	SOAT2	BATMAN-TCM	Putative
3220	emodin	CSNK2A1	BATMAN-TCM	Putative
3220	emodin	ESR1	BATMAN-TCM	Putative
3220	emodin	HSD17B1	BATMAN-TCM	Putative
3220	emodin	KDM5C	ChEMBL_pre	Putative
3220	emodin	CFTR	ChEMBL_pre	Putative
3220	emodin	CA12	ChEMBL_pre	Putative
3220	emodin	HTR3A	ChEMBL_pre	Putative
3220	emodin	ROS1	ChEMBL_pre	Putative
3220	emodin	ITGA4	ChEMBL_pre	Putative
3220	emodin	XDH	ChEMBL_pre	Putative
10168	rhein	FDPS	ChEMBL_pre	Putative
10168	rhein	XDH	ChEMBL_pre	Putative
10168	rhein	ROS1	ChEMBL_pre	Putative
10168	rhein	HTR3A	ChEMBL_pre	Putative
10168	rhein	KDM5C	ChEMBL_pre	Putative
10207	aloe-emodin	KDM5C	ChEMBL_pre	Putative
10207	aloe-emodin	IDO1	ChEMBL_pre	Putative
10207	aloe-emodin	HTR3A	ChEMBL_pre	Putative
10207	aloe-emodin	ROS1	ChEMBL_pre	Putative
10207	aloe-emodin	XDH	ChEMBL_pre	Putative
10208	1,8-dihydroxy-3-methylanthraquinone	HTR3A	ChEMBL_pre	Putative
10208	1,8-dihydroxy-3-methylanthraquinone	ROS1	ChEMBL_pre	Putative
10621	hesperidin	MAP2	ChEMBL_pre	Putative
10621	hesperidin	HDAC10	ChEMBL_pre	Putative
10621	hesperidin	IDO1	ChEMBL_pre	Putative
10621	hesperidin	CHRM5	ChEMBL_pre	Putative
10621	hesperidin	SLC5A2	ChEMBL_pre	Putative
10621	hesperidin	CTSK	ChEMBL_pre	Putative
10621	hesperidin	CA12	ChEMBL_pre	Putative
10621	hesperidin	PIK3CD	ChEMBL_pre	Putative
10621	hesperidin	ROS1	ChEMBL_pre	Putative
10621	hesperidin	FDPS	ChEMBL_pre	Putative
10621	hesperidin	FBP1	ChEMBL_pre	Putative
10621	hesperidin	PPIA	ChEMBL_pre	Putative
10621	hesperidin	AOC3	ChEMBL_pre	Putative
10621	hesperidin	PTPN2	ChEMBL_pre	Putative
10621	hesperidin	BCL2	ChEMBL_pre	Putative
10621	hesperidin	HSP90AA1	ChEMBL_pre	Putative
10621	hesperidin	TMPRSS6	ChEMBL_pre	Putative
10621	hesperidin	S1PR2	ChEMBL_pre	Putative
10621	hesperidin	MDM2	ChEMBL_pre	Putative
10621	hesperidin	HTR1B	ChEMBL_pre	Putative
10621	hesperidin	EED	ChEMBL_pre	Putative
10639	physcion	ITGA4	ChEMBL_pre	Putative
10639	physcion	KDM5C	ChEMBL_pre	Putative
10639	physcion	FBP1	ChEMBL_pre	Putative
10639	physcion	XDH	ChEMBL_pre	Putative
10639	physcion	ROS1	ChEMBL_pre	Putative
10639	physcion	HTR3A	ChEMBL_pre	Putative
10639	physcion	CFTR	ChEMBL_pre	Putative
64982	baicalin	ADK	ChEMBL_pre	Putative
64982	baicalin	BCL2	ChEMBL_pre	Putative
64982	baicalin	IDO1	ChEMBL_pre	Putative
64982	baicalin	GABRG2	ChEMBL_pre	Putative
64982	baicalin	PLAU	ChEMBL_pre	Putative
64982	baicalin	PIK3CD	ChEMBL_pre	Putative
64982	baicalin	AOC3	ChEMBL_pre	Putative
64982	baicalin	PTPN2	ChEMBL_pre	Putative
64982	baicalin	KDM5C	ChEMBL_pre	Putative
64982	baicalin	PTGER2	ChEMBL_pre	Putative
64982	baicalin	ROS1	ChEMBL_pre	Putative
64982	baicalin	ATM	ChEMBL_pre	Putative
100528	arctiin	MAP2	ChEMBL_pre	Putative
100528	arctiin	BRD4	ChEMBL_pre	Putative
100528	arctiin	IDO1	ChEMBL_pre	Putative
100528	arctiin	PTGER2	ChEMBL_pre	Putative
100528	arctiin	MDM2	ChEMBL_pre	Putative
100528	arctiin	PIK3CD	ChEMBL_pre	Putative
100528	arctiin	ROS1	ChEMBL_pre	Putative
100528	arctiin	GRM2	ChEMBL_pre	Putative
100528	arctiin	FBP1	ChEMBL_pre	Putative
100528	arctiin	PTPN2	ChEMBL_pre	Putative
100528	arctiin	ITGA4	ChEMBL_pre	Putative
100528	arctiin	HSP90AA1	ChEMBL_pre	Putative
100528	arctiin	S1PR2	ChEMBL_pre	Putative
100528	arctiin	PLAU	ChEMBL_pre	Putative
1794427	chlorogenic acid	PTGES	ChEMBL_pre	Putative
1794427	chlorogenic acid	CA7	ChEMBL_pre	Putative
1794427	chlorogenic acid	IDO1	ChEMBL_pre	Putative
1794427	chlorogenic acid	ADAM10	ChEMBL_pre	Putative
1794427	chlorogenic acid	AKR1B1	ChEMBL_pre	Putative
1794427	chlorogenic acid	PIK3CD	ChEMBL_pre	Putative
1794427	chlorogenic acid	ROS1	ChEMBL_pre	Putative
1794427	chlorogenic acid	AOC3	ChEMBL_pre	Putative
1794427	chlorogenic acid	KDM5C	ChEMBL_pre	Putative
1794427	chlorogenic acid	ITGA4	ChEMBL_pre	Putative
3083590	phillygenin	MAP2	ChEMBL_pre	Putative
3083590	phillygenin	CHRNB4	ChEMBL_pre	Putative
3083590	phillygenin	AKR1B10	ChEMBL_pre	Putative
3083590	phillygenin	KDM1A	ChEMBL_pre	Putative
3083590	phillygenin	ROS1	ChEMBL_pre	Putative
3083590	phillygenin	DPP9	ChEMBL_pre	Putative
3083590	phillygenin	ADRA2B	ChEMBL_pre	Putative
3083590	phillygenin	ITGA4	ChEMBL_pre	Putative
5280633	Neochlorogenic acid	PTGES	ChEMBL_pre	Putative
5280633	Neochlorogenic acid	CA7	ChEMBL_pre	Putative
5280633	Neochlorogenic acid	IDO1	ChEMBL_pre	Putative
5280633	Neochlorogenic acid	ADAM10	ChEMBL_pre	Putative
5280633	Neochlorogenic acid	AKR1B1	ChEMBL_pre	Putative
5280633	Neochlorogenic acid	PIK3CD	ChEMBL_pre	Putative
5280633	Neochlorogenic acid	ROS1	ChEMBL_pre	Putative
5280633	Neochlorogenic acid	AOC3	ChEMBL_pre	Putative
5280633	Neochlorogenic acid	KDM5C	ChEMBL_pre	Putative
5280633	Neochlorogenic acid	ITGA4	ChEMBL_pre	Putative
9798666	cryptochlorogenic acid	PTGES	ChEMBL_pre	Putative
9798666	cryptochlorogenic acid	CA7	ChEMBL_pre	Putative
9798666	cryptochlorogenic acid	IDO1	ChEMBL_pre	Putative
9798666	cryptochlorogenic acid	ADAM10	ChEMBL_pre	Putative
9798666	cryptochlorogenic acid	PLAU	ChEMBL_pre	Putative
9798666	cryptochlorogenic acid	AKR1B1	ChEMBL_pre	Putative
9798666	cryptochlorogenic acid	PIK3CD	ChEMBL_pre	Putative
9798666	cryptochlorogenic acid	ROS1	ChEMBL_pre	Putative
9798666	cryptochlorogenic acid	AOC3	ChEMBL_pre	Putative
9798666	cryptochlorogenic acid	MAP2	ChEMBL_pre	Putative
9798666	cryptochlorogenic acid	KDM5C	ChEMBL_pre	Putative
9798666	cryptochlorogenic acid	ITGA4	ChEMBL_pre	Putative
3220	emodin	ESR1	SwissTargetPrediction	Putative
3220	emodin	PIM1	SwissTargetPrediction	Putative
3220	emodin	ESR2	SwissTargetPrediction	Putative
3220	emodin	CSNK2A1	SwissTargetPrediction	Putative
3220	emodin	PTP4A3	SwissTargetPrediction	Putative
10168	rhein	FTO	SwissTargetPrediction	Putative
10208	1,8-dihydroxy-3-methylanthraquinone	ELANE	SwissTargetPrediction	Putative
10208	1,8-dihydroxy-3-methylanthraquinone	ESR2	SwissTargetPrediction	Putative
10208	1,8-dihydroxy-3-methylanthraquinone	CSNK2A1	SwissTargetPrediction	Putative
10621	hesperidin	CYP19A1	SwissTargetPrediction	Putative
10639	physcion	ELANE	SwissTargetPrediction	Putative
1794427	chlorogenic acid	AKR1B1	SwissTargetPrediction	Putative
1794427	chlorogenic acid	AKR1B10	SwissTargetPrediction	Putative
1794427	chlorogenic acid	MMP13	SwissTargetPrediction	Putative
1794427	chlorogenic acid	MMP2	SwissTargetPrediction	Putative
5280633	Neochlorogenic acid	AKR1B1	SwissTargetPrediction	Putative
5280633	Neochlorogenic acid	AKR1B10	SwissTargetPrediction	Putative
5280633	Neochlorogenic acid	MMP13	SwissTargetPrediction	Putative
5280633	Neochlorogenic acid	MMP2	SwissTargetPrediction	Putative
9798666	cryptochlorogenic acid	AKR1B1	SwissTargetPrediction	Putative
9798666	cryptochlorogenic acid	AKR1B10	SwissTargetPrediction	Putative
9798666	cryptochlorogenic acid	MMP12	SwissTargetPrediction	Putative
23958169	isoforsythiaside	MMP2	SwissTargetPrediction	Putative
23958169	isoforsythiaside	MMP12	SwissTargetPrediction	Putative
23958169	isoforsythiaside	PRKCA	SwissTargetPrediction	Putative
3220	emodin	ABCB1	CTD	Text-mining
3220	emodin	ABCB11	CTD	Text-mining
3220	emodin	ABCB1A	CTD	Text-mining
3220	emodin	ABCB1B	CTD	Text-mining
3220	emodin	ABCB4	CTD	Text-mining
3220	emodin	ABCC2	CTD	Text-mining
3220	emodin	ABCC3	CTD	Text-mining
3220	emodin	ABCC4	CTD	Text-mining
3220	emodin	ABCC6	CTD	Text-mining
3220	emodin	ACTA1	CTD	Text-mining
3220	emodin	ACTA2	CTD	Text-mining
3220	emodin	AGT	CTD	Text-mining
3220	emodin	AHR	CTD	Text-mining
3220	emodin	AKR1B10	CTD	Text-mining
3220	emodin	AKR1C3	CTD	Text-mining
3220	emodin	AKR7A3	CTD	Text-mining
3220	emodin	AKT1	CTD	Text-mining
3220	emodin	AR	CTD	Text-mining
3220	emodin	ARG2	CTD	Text-mining
3220	emodin	ARID3A	CTD	Text-mining
3220	emodin	ASP	CTD	Text-mining
3220	emodin	ATM	CTD	Text-mining
3220	emodin	BAG5	CTD	Text-mining
3220	emodin	BAX	CTD	Text-mining
3220	emodin	BCL2	CTD	Text-mining
3220	emodin	BFAR	CTD	Text-mining
3220	emodin	BID	CTD	Text-mining
3220	emodin	BIRC5	CTD	Text-mining
3220	emodin	CANX	CTD	Text-mining
3220	emodin	CASP1	CTD	Text-mining
3220	emodin	CASP12	CTD	Text-mining
3220	emodin	CASP3	CTD	Text-mining
3220	emodin	CASP8	CTD	Text-mining
3220	emodin	CASP9	CTD	Text-mining
3220	emodin	CAT	CTD	Text-mining
3220	emodin	CBR1	CTD	Text-mining
3220	emodin	CCNB2	CTD	Text-mining
3220	emodin	CDH1	CTD	Text-mining
3220	emodin	CDK13	CTD	Text-mining
3220	emodin	CDK4	CTD	Text-mining
3220	emodin	CDKN1C	CTD	Text-mining
3220	emodin	CELSR3	CTD	Text-mining
3220	emodin	CHIA	CTD	Text-mining
3220	emodin	CHIL4	CTD	Text-mining
3220	emodin	CIDEC	CTD	Text-mining
3220	emodin	COL1A1	CTD	Text-mining
3220	emodin	COL1A2	CTD	Text-mining
3220	emodin	COL3A1	CTD	Text-mining
3220	emodin	COPS5	CTD	Text-mining
3220	emodin	CSNK2A1	CTD	Text-mining
3220	emodin	CSNK2B	CTD	Text-mining
3220	emodin	CTSD	CTD	Text-mining
3220	emodin	CXCL1	CTD	Text-mining
3220	emodin	CXCL2	CTD	Text-mining
3220	emodin	CYLD	CTD	Text-mining
3220	emodin	CYP1A1	CTD	Text-mining
3220	emodin	CYP1A2	CTD	Text-mining
3220	emodin	CYP1B1	CTD	Text-mining
3220	emodin	CYP27A1	CTD	Text-mining
3220	emodin	CYP2B1	CTD	Text-mining
3220	emodin	CYP2C19	CTD	Text-mining
3220	emodin	CYP2C9	CTD	Text-mining
3220	emodin	CYP3A4	CTD	Text-mining
3220	emodin	CYP3A5	CTD	Text-mining
3220	emodin	CYP7A1	CTD	Text-mining
3220	emodin	CYP7B1	CTD	Text-mining
3220	emodin	CYP8B1	CTD	Text-mining
3220	emodin	DCT	CTD	Text-mining
3220	emodin	DDIT3	CTD	Text-mining
3220	emodin	DHFR	CTD	Text-mining
3220	emodin	DNAJB1	CTD	Text-mining
3220	emodin	DYNC1H1	CTD	Text-mining
3220	emodin	E2F5	CTD	Text-mining
3220	emodin	EGR1	CTD	Text-mining
3220	emodin	EI24	CTD	Text-mining
3220	emodin	EIF2B1	CTD	Text-mining
3220	emodin	ESR1	CTD	Text-mining
3220	emodin	ESR2	CTD	Text-mining
3220	emodin	FABP5	CTD	Text-mining
3220	emodin	FADD	CTD	Text-mining
3220	emodin	FAS	CTD	Text-mining
3220	emodin	FASLG	CTD	Text-mining
3220	emodin	FN1	CTD	Text-mining
3220	emodin	FOXO1	CTD	Text-mining
3220	emodin	GADD45A	CTD	Text-mining
3220	emodin	GAS2	CTD	Text-mining
3220	emodin	GCLC	CTD	Text-mining
3220	emodin	GCLM	CTD	Text-mining
3220	emodin	GCNT2	CTD	Text-mining
3220	emodin	GOLGA3	CTD	Text-mining
3220	emodin	GPT	CTD	Text-mining
3220	emodin	GPX1	CTD	Text-mining
3220	emodin	GPX2	CTD	Text-mining
3220	emodin	GSR	CTD	Text-mining
3220	emodin	GSTM3	CTD	Text-mining
3220	emodin	GSTP1	CTD	Text-mining
3220	emodin	H1F9	CTD	Text-mining
3220	emodin	H2AX	CTD	Text-mining
3220	emodin	HACD3	CTD	Text-mining
3220	emodin	HIF1A	CTD	Text-mining
3220	emodin	HK2	CTD	Text-mining
3220	emodin	HMOX1	CTD	Text-mining
3220	emodin	HNF4A	CTD	Text-mining
3220	emodin	HSPA5	CTD	Text-mining
3220	emodin	ICAM1	CTD	Text-mining
3220	emodin	IFNA2	CTD	Text-mining
3220	emodin	IGSF11	CTD	Text-mining
3220	emodin	IL10	CTD	Text-mining
3220	emodin	IL13	CTD	Text-mining
3220	emodin	IL15	CTD	Text-mining
3220	emodin	IL1B	CTD	Text-mining
3220	emodin	IL4	CTD	Text-mining
3220	emodin	IL5	CTD	Text-mining
3220	emodin	IL6	CTD	Text-mining
3220	emodin	ITPR1	CTD	Text-mining
3220	emodin	JAG1	CTD	Text-mining
3220	emodin	JAK1	CTD	Text-mining
3220	emodin	JAK2	CTD	Text-mining
3220	emodin	JUND	CTD	Text-mining
3220	emodin	KRT19	CTD	Text-mining
3220	emodin	LAPTM5	CTD	Text-mining
3220	emodin	LEF1	CTD	Text-mining
3220	emodin	LRP1	CTD	Text-mining
3220	emodin	MACF1	CTD	Text-mining
3220	emodin	MAOB	CTD	Text-mining
3220	emodin	MAP2K1	CTD	Text-mining
3220	emodin	MAP2K2	CTD	Text-mining
3220	emodin	MAPK1	CTD	Text-mining
3220	emodin	MAPK10	CTD	Text-mining
3220	emodin	MAPK14	CTD	Text-mining
3220	emodin	MAPK3	CTD	Text-mining
3220	emodin	MAPT	CTD	Text-mining
3220	emodin	MCL1	CTD	Text-mining
3220	emodin	MGMT	CTD	Text-mining
3220	emodin	MITF	CTD	Text-mining
3220	emodin	MPO	CTD	Text-mining
3220	emodin	MUC5AC	CTD	Text-mining
3220	emodin	MYC	CTD	Text-mining
3220	emodin	MYLK	CTD	Text-mining
3220	emodin	NCOA2	CTD	Text-mining
3220	emodin	NFE2L2	CTD	Text-mining
3220	emodin	NFKB1	CTD	Text-mining
3220	emodin	NFKBIA	CTD	Text-mining
3220	emodin	NKX6-2	CTD	Text-mining
3220	emodin	NOS2	CTD	Text-mining
3220	emodin	NOTCH1	CTD	Text-mining
3220	emodin	NQO1	CTD	Text-mining
3220	emodin	NR0B2	CTD	Text-mining
3220	emodin	NR1H3	CTD	Text-mining
3220	emodin	NR1H4	CTD	Text-mining
3220	emodin	OMA1	CTD	Text-mining
3220	emodin	PARP1	CTD	Text-mining
3220	emodin	PCNA	CTD	Text-mining
3220	emodin	PDCL	CTD	Text-mining
3220	emodin	PDGFB	CTD	Text-mining
3220	emodin	PDGFRB	CTD	Text-mining
3220	emodin	PECAM1	CTD	Text-mining
3220	emodin	PIK3C3	CTD	Text-mining
3220	emodin	PIK3R1	CTD	Text-mining
3220	emodin	PKM	CTD	Text-mining
3220	emodin	PPARG	CTD	Text-mining
3220	emodin	PPM1D	CTD	Text-mining
3220	emodin	PPP1R1C	CTD	Text-mining
3220	emodin	PRDX6	CTD	Text-mining
3220	emodin	PRKCA	CTD	Text-mining
3220	emodin	PRKCD	CTD	Text-mining
3220	emodin	PRM3	CTD	Text-mining
3220	emodin	PTK2	CTD	Text-mining
3220	emodin	PTPN6	CTD	Text-mining
3220	emodin	RAF1	CTD	Text-mining
3220	emodin	RAG1	CTD	Text-mining
3220	emodin	RARB	CTD	Text-mining
3220	emodin	RB1	CTD	Text-mining
3220	emodin	RCN2	CTD	Text-mining
3220	emodin	RELA	CTD	Text-mining
3220	emodin	RHOA	CTD	Text-mining
3220	emodin	ROCK1	CTD	Text-mining
3220	emodin	ROCK2	CTD	Text-mining
3220	emodin	SAE1	CTD	Text-mining
3220	emodin	SERPINE1	CTD	Text-mining
3220	emodin	SLC10A1	CTD	Text-mining
3220	emodin	SLC22A6	CTD	Text-mining
3220	emodin	SLC22A8	CTD	Text-mining
3220	emodin	SLCO1B2	CTD	Text-mining
3220	emodin	SMCP	CTD	Text-mining
3220	emodin	SNU13	CTD	Text-mining
3220	emodin	SOD1	CTD	Text-mining
3220	emodin	SOD2	CTD	Text-mining
3220	emodin	SRC	CTD	Text-mining
3220	emodin	ST8SIA1	CTD	Text-mining
3220	emodin	STAT3	CTD	Text-mining
3220	emodin	STIP1	CTD	Text-mining
3220	emodin	SULT1A1	CTD	Text-mining
3220	emodin	SUPT20H	CTD	Text-mining
3220	emodin	TAOK3	CTD	Text-mining
3220	emodin	TBCC	CTD	Text-mining
3220	emodin	TCFL5	CTD	Text-mining
3220	emodin	TGFB1	CTD	Text-mining
3220	emodin	TNF	CTD	Text-mining
3220	emodin	TOP2A	CTD	Text-mining
3220	emodin	TP53	CTD	Text-mining
3220	emodin	TRAF2	CTD	Text-mining
3220	emodin	TRP63	CTD	Text-mining
3220	emodin	TRPV2	CTD	Text-mining
3220	emodin	TSGA13	CTD	Text-mining
3220	emodin	TUBB3	CTD	Text-mining
3220	emodin	TXN	CTD	Text-mining
3220	emodin	TXNL4B	CTD	Text-mining
3220	emodin	TXNRD1	CTD	Text-mining
3220	emodin	TYR	CTD	Text-mining
3220	emodin	TYRP1	CTD	Text-mining
3220	emodin	UBE2I	CTD	Text-mining
3220	emodin	UGT1A1	CTD	Text-mining
3220	emodin	UGT1A10	CTD	Text-mining
3220	emodin	UGT1A7	CTD	Text-mining
3220	emodin	UGT1A8	CTD	Text-mining
3220	emodin	UGT1A9	CTD	Text-mining
3220	emodin	UGT2B15	CTD	Text-mining
3220	emodin	UGT2B7	CTD	Text-mining
3220	emodin	VDAC1	CTD	Text-mining
3220	emodin	VEGFA	CTD	Text-mining
3220	emodin	VIM	CTD	Text-mining
3220	emodin	XRCC1	CTD	Text-mining
3220	emodin	ZFP37	CTD	Text-mining
10168	rhein	ABCB11	CTD	Text-mining
10168	rhein	ACTA2	CTD	Text-mining
10168	rhein	AHR	CTD	Text-mining
10168	rhein	ALKBH2	CTD	Text-mining
10168	rhein	BAX	CTD	Text-mining
10168	rhein	BECN1	CTD	Text-mining
10168	rhein	CASP3	CTD	Text-mining
10168	rhein	CASP8	CTD	Text-mining
10168	rhein	CASP9	CTD	Text-mining
10168	rhein	CYP1A1	CTD	Text-mining
10168	rhein	CYP1A2	CTD	Text-mining
10168	rhein	CYP2C9	CTD	Text-mining
10168	rhein	EGF	CTD	Text-mining
10168	rhein	ERBB2	CTD	Text-mining
10168	rhein	HIF1A	CTD	Text-mining
10168	rhein	IFNG	CTD	Text-mining
10168	rhein	IL10	CTD	Text-mining
10168	rhein	IL17A	CTD	Text-mining
10168	rhein	IL2	CTD	Text-mining
10168	rhein	IL6	CTD	Text-mining
10168	rhein	NFKB1	CTD	Text-mining
10168	rhein	PTGS2	CTD	Text-mining
10168	rhein	RELA	CTD	Text-mining
10168	rhein	SLC22A6	CTD	Text-mining
10168	rhein	SLC22A8	CTD	Text-mining
10168	rhein	SQSTM1	CTD	Text-mining
10168	rhein	SULT1A1	CTD	Text-mining
10168	rhein	TGFB1	CTD	Text-mining
10168	rhein	TNF	CTD	Text-mining
10168	rhein	TRADD	CTD	Text-mining
10168	rhein	TRAF1	CTD	Text-mining
10168	rhein	VEGFA	CTD	Text-mining
10208	1,8-dihydroxy-3-methylanthraquinone	ABCB11	CTD	Text-mining
10208	1,8-dihydroxy-3-methylanthraquinone	ABCC2	CTD	Text-mining
10208	1,8-dihydroxy-3-methylanthraquinone	ABCC4	CTD	Text-mining
10208	1,8-dihydroxy-3-methylanthraquinone	AHR	CTD	Text-mining
10208	1,8-dihydroxy-3-methylanthraquinone	AKT1	CTD	Text-mining
10208	1,8-dihydroxy-3-methylanthraquinone	BAK1	CTD	Text-mining
10208	1,8-dihydroxy-3-methylanthraquinone	BAX	CTD	Text-mining
10208	1,8-dihydroxy-3-methylanthraquinone	CYP1A1	CTD	Text-mining
10208	1,8-dihydroxy-3-methylanthraquinone	CYP1A2	CTD	Text-mining
10208	1,8-dihydroxy-3-methylanthraquinone	CYP1B1	CTD	Text-mining
10208	1,8-dihydroxy-3-methylanthraquinone	CYP2B6	CTD	Text-mining
10208	1,8-dihydroxy-3-methylanthraquinone	CYP2C9	CTD	Text-mining
10208	1,8-dihydroxy-3-methylanthraquinone	CYP3A4	CTD	Text-mining
10208	1,8-dihydroxy-3-methylanthraquinone	CYP7A1	CTD	Text-mining
10208	1,8-dihydroxy-3-methylanthraquinone	CYP8B1	CTD	Text-mining
10208	1,8-dihydroxy-3-methylanthraquinone	DDIT3	CTD	Text-mining
10208	1,8-dihydroxy-3-methylanthraquinone	EIF2AK3	CTD	Text-mining
10208	1,8-dihydroxy-3-methylanthraquinone	EIF2S1	CTD	Text-mining
10208	1,8-dihydroxy-3-methylanthraquinone	ERN1	CTD	Text-mining
10208	1,8-dihydroxy-3-methylanthraquinone	MAPK1	CTD	Text-mining
10208	1,8-dihydroxy-3-methylanthraquinone	MAPK14	CTD	Text-mining
10208	1,8-dihydroxy-3-methylanthraquinone	MAPK3	CTD	Text-mining
10208	1,8-dihydroxy-3-methylanthraquinone	MAPK8	CTD	Text-mining
10208	1,8-dihydroxy-3-methylanthraquinone	PCNA	CTD	Text-mining
10208	1,8-dihydroxy-3-methylanthraquinone	RPS6	CTD	Text-mining
10208	1,8-dihydroxy-3-methylanthraquinone	RPS6KB1	CTD	Text-mining
10208	1,8-dihydroxy-3-methylanthraquinone	SLC10A1	CTD	Text-mining
10208	1,8-dihydroxy-3-methylanthraquinone	SLC22A6	CTD	Text-mining
10208	1,8-dihydroxy-3-methylanthraquinone	SLC22A8	CTD	Text-mining
10208	1,8-dihydroxy-3-methylanthraquinone	SULT1A1	CTD	Text-mining
10208	1,8-dihydroxy-3-methylanthraquinone	UGT1A9	CTD	Text-mining
10621	hesperidin	ACHE	CTD	Text-mining
10621	hesperidin	AFP	CTD	Text-mining
10621	hesperidin	AKT1	CTD	Text-mining
10621	hesperidin	ALB	CTD	Text-mining
10621	hesperidin	ATF6	CTD	Text-mining
10621	hesperidin	BAX	CTD	Text-mining
10621	hesperidin	BCL2	CTD	Text-mining
10621	hesperidin	BECN1	CTD	Text-mining
10621	hesperidin	BMP2	CTD	Text-mining
10621	hesperidin	CASP3	CTD	Text-mining
10621	hesperidin	CASP9	CTD	Text-mining
10621	hesperidin	CAT	CTD	Text-mining
10621	hesperidin	CCL3	CTD	Text-mining
10621	hesperidin	CCND1	CTD	Text-mining
10621	hesperidin	CDK2	CTD	Text-mining
10621	hesperidin	CDK4	CTD	Text-mining
10621	hesperidin	CDK6	CTD	Text-mining
10621	hesperidin	CDKN1A	CTD	Text-mining
10621	hesperidin	CDKN1B	CTD	Text-mining
10621	hesperidin	CXCL1	CTD	Text-mining
10621	hesperidin	CXCL8	CTD	Text-mining
10621	hesperidin	EIF2AK3	CTD	Text-mining
10621	hesperidin	ERN1	CTD	Text-mining
10621	hesperidin	FABP9	CTD	Text-mining
10621	hesperidin	FASN	CTD	Text-mining
10621	hesperidin	G6PD	CTD	Text-mining
10621	hesperidin	GCK	CTD	Text-mining
10621	hesperidin	GPT	CTD	Text-mining
10621	hesperidin	GSR	CTD	Text-mining
10621	hesperidin	HAVCR1	CTD	Text-mining
10621	hesperidin	HDAC1	CTD	Text-mining
10621	hesperidin	HMGCR	CTD	Text-mining
10621	hesperidin	HMOX1	CTD	Text-mining
10621	hesperidin	HP	CTD	Text-mining
10621	hesperidin	HRH1	CTD	Text-mining
10621	hesperidin	HSD3B1	CTD	Text-mining
10621	hesperidin	HSPA5	CTD	Text-mining
10621	hesperidin	ICAM1	CTD	Text-mining
10621	hesperidin	IFNG	CTD	Text-mining
10621	hesperidin	IL1B	CTD	Text-mining
10621	hesperidin	IL4	CTD	Text-mining
10621	hesperidin	IL6	CTD	Text-mining
10621	hesperidin	JAK2	CTD	Text-mining
10621	hesperidin	LEP	CTD	Text-mining
10621	hesperidin	LEPR	CTD	Text-mining
10621	hesperidin	MAP1LC3A	CTD	Text-mining
10621	hesperidin	MAP1LC3B	CTD	Text-mining
10621	hesperidin	MAP2K5	CTD	Text-mining
10621	hesperidin	MAPK14	CTD	Text-mining
10621	hesperidin	MAPK7	CTD	Text-mining
10621	hesperidin	MAPK8	CTD	Text-mining
10621	hesperidin	MAPK9	CTD	Text-mining
10621	hesperidin	MIR126B	CTD	Text-mining
10621	hesperidin	MIR181A2	CTD	Text-mining
10621	hesperidin	MMP9	CTD	Text-mining
10621	hesperidin	MPO	CTD	Text-mining
10621	hesperidin	MTOR	CTD	Text-mining
10621	hesperidin	NFE2L2	CTD	Text-mining
10621	hesperidin	NFKB1	CTD	Text-mining
10621	hesperidin	NOS2	CTD	Text-mining
10621	hesperidin	ORM1	CTD	Text-mining
10621	hesperidin	PARP1	CTD	Text-mining
10621	hesperidin	PCNA	CTD	Text-mining
10621	hesperidin	PIK3R1	CTD	Text-mining
10621	hesperidin	PPARG	CTD	Text-mining
10621	hesperidin	PPARGC1A	CTD	Text-mining
10621	hesperidin	PTGS2	CTD	Text-mining
10621	hesperidin	RELA	CTD	Text-mining
10621	hesperidin	SGPP2	CTD	Text-mining
10621	hesperidin	SIRT1	CTD	Text-mining
10621	hesperidin	SLC1A2	CTD	Text-mining
10621	hesperidin	SLC2A2	CTD	Text-mining
10621	hesperidin	SLC2A4	CTD	Text-mining
10621	hesperidin	SLCO2B1	CTD	Text-mining
10621	hesperidin	SOD2	CTD	Text-mining
10621	hesperidin	SPHK1	CTD	Text-mining
10621	hesperidin	STAT3	CTD	Text-mining
10621	hesperidin	TFEB	CTD	Text-mining
10621	hesperidin	TNC	CTD	Text-mining
10621	hesperidin	TNF	CTD	Text-mining
10621	hesperidin	TNFRSF25	CTD	Text-mining
10621	hesperidin	TP53	CTD	Text-mining
10621	hesperidin	TRADD	CTD	Text-mining
10621	hesperidin	VCAM1	CTD	Text-mining
10621	hesperidin	VEGFA	CTD	Text-mining
10621	hesperidin	YY1	CTD	Text-mining
10639	physcion	ABCB11	CTD	Text-mining
10639	physcion	ABCB4	CTD	Text-mining
10639	physcion	ABCC2	CTD	Text-mining
10639	physcion	ABCC3	CTD	Text-mining
10639	physcion	BAX	CTD	Text-mining
10639	physcion	CYP1A2	CTD	Text-mining
10639	physcion	CYP21A2	CTD	Text-mining
10639	physcion	CYP27A1	CTD	Text-mining
10639	physcion	CYP2B6	CTD	Text-mining
10639	physcion	CYP2C19	CTD	Text-mining
10639	physcion	CYP3A4	CTD	Text-mining
10639	physcion	CYP8B1	CTD	Text-mining
10639	physcion	SLC10A1	CTD	Text-mining
10639	physcion	SULT1A1	CTD	Text-mining
10639	physcion	UGT1A9	CTD	Text-mining
64982	baicalin	ABCC2	CTD	Text-mining
64982	baicalin	ACHE	CTD	Text-mining
64982	baicalin	AHR	CTD	Text-mining
64982	baicalin	ALOX5	CTD	Text-mining
64982	baicalin	ANGPT1	CTD	Text-mining
64982	baicalin	ATF2	CTD	Text-mining
64982	baicalin	BAX	CTD	Text-mining
64982	baicalin	BCL2	CTD	Text-mining
64982	baicalin	CASP3	CTD	Text-mining
64982	baicalin	CCNA2	CTD	Text-mining
64982	baicalin	CCND1	CTD	Text-mining
64982	baicalin	COL1A2	CTD	Text-mining
64982	baicalin	CYP1A1	CTD	Text-mining
64982	baicalin	CYP1A2	CTD	Text-mining
64982	baicalin	EGF	CTD	Text-mining
64982	baicalin	EGFR	CTD	Text-mining
64982	baicalin	ELK1	CTD	Text-mining
64982	baicalin	ERN1	CTD	Text-mining
64982	baicalin	FOXA2	CTD	Text-mining
64982	baicalin	GOT1	CTD	Text-mining
64982	baicalin	GPT	CTD	Text-mining
64982	baicalin	HES1	CTD	Text-mining
64982	baicalin	HEY1	CTD	Text-mining
64982	baicalin	HEY2	CTD	Text-mining
64982	baicalin	HMOX1	CTD	Text-mining
64982	baicalin	HNF1A	CTD	Text-mining
64982	baicalin	HNF4A	CTD	Text-mining
64982	baicalin	HSPB1	CTD	Text-mining
64982	baicalin	IL1B	CTD	Text-mining
64982	baicalin	IL6	CTD	Text-mining
64982	baicalin	INS1	CTD	Text-mining
64982	baicalin	MAPK1	CTD	Text-mining
64982	baicalin	MAPK3	CTD	Text-mining
64982	baicalin	MYD88	CTD	Text-mining
64982	baicalin	NFKBIA	CTD	Text-mining
64982	baicalin	NLRP3	CTD	Text-mining
64982	baicalin	NOS2	CTD	Text-mining
64982	baicalin	NOTCH1	CTD	Text-mining
64982	baicalin	PKM	CTD	Text-mining
64982	baicalin	PPARG	CTD	Text-mining
64982	baicalin	PRIMA1	CTD	Text-mining
64982	baicalin	PTGS2	CTD	Text-mining
64982	baicalin	RELA	CTD	Text-mining
64982	baicalin	TEK	CTD	Text-mining
64982	baicalin	TGFB1	CTD	Text-mining
64982	baicalin	TLR4	CTD	Text-mining
64982	baicalin	TNF	CTD	Text-mining
64982	baicalin	TP53	CTD	Text-mining
64982	baicalin	TXNIP	CTD	Text-mining
64982	baicalin	USP27X	CTD	Text-mining
64982	baicalin	VEGFC	CTD	Text-mining
64982	baicalin	XDH	CTD	Text-mining
100528	arctiin	IL6	CTD	Text-mining
100528	arctiin	TNF	CTD	Text-mining
1794427	chlorogenic acid	ABCC1	CTD	Text-mining
1794427	chlorogenic acid	ABCC2	CTD	Text-mining
1794427	chlorogenic acid	ACHE	CTD	Text-mining
1794427	chlorogenic acid	ACLY	CTD	Text-mining
1794427	chlorogenic acid	ACTA2	CTD	Text-mining
1794427	chlorogenic acid	ALB	CTD	Text-mining
1794427	chlorogenic acid	ALPI	CTD	Text-mining
1794427	chlorogenic acid	AQP1	CTD	Text-mining
1794427	chlorogenic acid	AQP3	CTD	Text-mining
1794427	chlorogenic acid	AQP5	CTD	Text-mining
1794427	chlorogenic acid	AR	CTD	Text-mining
1794427	chlorogenic acid	ATF4	CTD	Text-mining
1794427	chlorogenic acid	ATF6	CTD	Text-mining
1794427	chlorogenic acid	BAMBI	CTD	Text-mining
1794427	chlorogenic acid	BAX	CTD	Text-mining
1794427	chlorogenic acid	BCL2	CTD	Text-mining
1794427	chlorogenic acid	CANX	CTD	Text-mining
1794427	chlorogenic acid	CASP12	CTD	Text-mining
1794427	chlorogenic acid	CASP3	CTD	Text-mining
1794427	chlorogenic acid	CASP8	CTD	Text-mining
1794427	chlorogenic acid	CASP9	CTD	Text-mining
1794427	chlorogenic acid	CAT	CTD	Text-mining
1794427	chlorogenic acid	CCL2	CTD	Text-mining
1794427	chlorogenic acid	CCND1	CTD	Text-mining
1794427	chlorogenic acid	CD44	CTD	Text-mining
1794427	chlorogenic acid	CDH1	CTD	Text-mining
1794427	chlorogenic acid	COL1A1	CTD	Text-mining
1794427	chlorogenic acid	COL2A1	CTD	Text-mining
1794427	chlorogenic acid	COMT	CTD	Text-mining
1794427	chlorogenic acid	COX1	CTD	Text-mining
1794427	chlorogenic acid	COX2	CTD	Text-mining
1794427	chlorogenic acid	CS	CTD	Text-mining
1794427	chlorogenic acid	CXCL1	CTD	Text-mining
1794427	chlorogenic acid	CXCL8	CTD	Text-mining
1794427	chlorogenic acid	CYGB	CTD	Text-mining
1794427	chlorogenic acid	CYP19A1	CTD	Text-mining
1794427	chlorogenic acid	CYP2E1	CTD	Text-mining
1794427	chlorogenic acid	DDIT3	CTD	Text-mining
1794427	chlorogenic acid	DSG3	CTD	Text-mining
1794427	chlorogenic acid	EGF	CTD	Text-mining
1794427	chlorogenic acid	EIF2AK3	CTD	Text-mining
1794427	chlorogenic acid	EIF2S1	CTD	Text-mining
1794427	chlorogenic acid	ERN1	CTD	Text-mining
1794427	chlorogenic acid	ERO1A	CTD	Text-mining
1794427	chlorogenic acid	ESR1	CTD	Text-mining
1794427	chlorogenic acid	ESR2	CTD	Text-mining
1794427	chlorogenic acid	F10	CTD	Text-mining
1794427	chlorogenic acid	F2	CTD	Text-mining
1794427	chlorogenic acid	FASN	CTD	Text-mining
1794427	chlorogenic acid	FBN1	CTD	Text-mining
1794427	chlorogenic acid	FBN2	CTD	Text-mining
1794427	chlorogenic acid	FGF1	CTD	Text-mining
1794427	chlorogenic acid	FSHB	CTD	Text-mining
1794427	chlorogenic acid	FSHR	CTD	Text-mining
1794427	chlorogenic acid	GABRA1	CTD	Text-mining
1794427	chlorogenic acid	GABRB1	CTD	Text-mining
1794427	chlorogenic acid	GCLC	CTD	Text-mining
1794427	chlorogenic acid	GCLM	CTD	Text-mining
1794427	chlorogenic acid	GPT	CTD	Text-mining
1794427	chlorogenic acid	GPX1	CTD	Text-mining
1794427	chlorogenic acid	GRN	CTD	Text-mining
1794427	chlorogenic acid	GSR	CTD	Text-mining
1794427	chlorogenic acid	GSTA1	CTD	Text-mining
1794427	chlorogenic acid	HAS1	CTD	Text-mining
1794427	chlorogenic acid	HLCS	CTD	Text-mining
1794427	chlorogenic acid	HMGCR	CTD	Text-mining
1794427	chlorogenic acid	HMOX1	CTD	Text-mining
1794427	chlorogenic acid	HSPA5	CTD	Text-mining
1794427	chlorogenic acid	HSPB1	CTD	Text-mining
1794427	chlorogenic acid	IL1A	CTD	Text-mining
1794427	chlorogenic acid	IL1B	CTD	Text-mining
1794427	chlorogenic acid	IL6	CTD	Text-mining
1794427	chlorogenic acid	ITGB2	CTD	Text-mining
1794427	chlorogenic acid	JUN	CTD	Text-mining
1794427	chlorogenic acid	KRT5	CTD	Text-mining
1794427	chlorogenic acid	LCAT	CTD	Text-mining
1794427	chlorogenic acid	LHB	CTD	Text-mining
1794427	chlorogenic acid	LPL	CTD	Text-mining
1794427	chlorogenic acid	LPO	CTD	Text-mining
1794427	chlorogenic acid	LYZ	CTD	Text-mining
1794427	chlorogenic acid	MAOA	CTD	Text-mining
1794427	chlorogenic acid	MAOB	CTD	Text-mining
1794427	chlorogenic acid	MAP2K4	CTD	Text-mining
1794427	chlorogenic acid	MAPK1	CTD	Text-mining
1794427	chlorogenic acid	MAPK14	CTD	Text-mining
1794427	chlorogenic acid	MAPK3	CTD	Text-mining
1794427	chlorogenic acid	MAPK8	CTD	Text-mining
1794427	chlorogenic acid	MC1R	CTD	Text-mining
1794427	chlorogenic acid	MGST1	CTD	Text-mining
1794427	chlorogenic acid	MPO	CTD	Text-mining
1794427	chlorogenic acid	MT1	CTD	Text-mining
1794427	chlorogenic acid	MYD88	CTD	Text-mining
1794427	chlorogenic acid	NFE2L2	CTD	Text-mining
1794427	chlorogenic acid	NFKBIA	CTD	Text-mining
1794427	chlorogenic acid	NFKBIB	CTD	Text-mining
1794427	chlorogenic acid	NOS2	CTD	Text-mining
1794427	chlorogenic acid	NOS3	CTD	Text-mining
1794427	chlorogenic acid	NPPB	CTD	Text-mining
1794427	chlorogenic acid	NQO1	CTD	Text-mining
1794427	chlorogenic acid	OCLN	CTD	Text-mining
1794427	chlorogenic acid	P4HB	CTD	Text-mining
1794427	chlorogenic acid	PCNA	CTD	Text-mining
1794427	chlorogenic acid	PECAM1	CTD	Text-mining
1794427	chlorogenic acid	PGR	CTD	Text-mining
1794427	chlorogenic acid	PIK3R1	CTD	Text-mining
1794427	chlorogenic acid	PLOD3	CTD	Text-mining
1794427	chlorogenic acid	PPARG	CTD	Text-mining
1794427	chlorogenic acid	PPP2R1A	CTD	Text-mining
1794427	chlorogenic acid	PPP5C	CTD	Text-mining
1794427	chlorogenic acid	PTGS2	CTD	Text-mining
1794427	chlorogenic acid	RAD23A	CTD	Text-mining
1794427	chlorogenic acid	RARA	CTD	Text-mining
1794427	chlorogenic acid	RELA	CTD	Text-mining
1794427	chlorogenic acid	RETREG1	CTD	Text-mining
1794427	chlorogenic acid	RTN3	CTD	Text-mining
1794427	chlorogenic acid	RXRA	CTD	Text-mining
1794427	chlorogenic acid	SEC62	CTD	Text-mining
1794427	chlorogenic acid	SELL	CTD	Text-mining
1794427	chlorogenic acid	SLC11A2	CTD	Text-mining
1794427	chlorogenic acid	SLC22A2	CTD	Text-mining
1794427	chlorogenic acid	SLC2A4	CTD	Text-mining
1794427	chlorogenic acid	SOD2	CTD	Text-mining
1794427	chlorogenic acid	SOD3	CTD	Text-mining
1794427	chlorogenic acid	SQSTM1	CTD	Text-mining
1794427	chlorogenic acid	SRD5A2	CTD	Text-mining
1794427	chlorogenic acid	STAR	CTD	Text-mining
1794427	chlorogenic acid	TJP1	CTD	Text-mining
1794427	chlorogenic acid	TLR3	CTD	Text-mining
1794427	chlorogenic acid	TLR4	CTD	Text-mining
1794427	chlorogenic acid	TNF	CTD	Text-mining
1794427	chlorogenic acid	TPT1	CTD	Text-mining
1794427	chlorogenic acid	TRAF2	CTD	Text-mining
1794427	chlorogenic acid	TRP53	CTD	Text-mining
1794427	chlorogenic acid	TXN	CTD	Text-mining
1794427	chlorogenic acid	TYR	CTD	Text-mining
1794427	chlorogenic acid	TYRP1	CTD	Text-mining
1794427	chlorogenic acid	UGT1A10	CTD	Text-mining
1794427	chlorogenic acid	UGT1A3	CTD	Text-mining
1794427	chlorogenic acid	UGT1A7	CTD	Text-mining
1794427	chlorogenic acid	UGT1A8	CTD	Text-mining
1794427	chlorogenic acid	XBP1	CTD	Text-mining
1794427	chlorogenic acid	XDH	CTD	Text-mining
