# Supplementary material for: Therapeutic potential of Lianhua Qingke in airway mucus hypersecretion of acute exacerbation of chronic obstructive pulmonary disease
Source: Chin Med. 2023 Nov 3;18:145. doi: 10.1186/s13020-023-00851-4 (PMC10623880; doi:10.1186/s13020-023-00851-4)
Supplement: Supplementary file 4 — Additional file 4: Table S3. Compound-target (C-T) network for 61 overlap targets. [file 13020_2023_851_MOESM4_ESM.xlsx]

## Sheet: Sheet1
CID	Compound name	Gene name	Source	Interaction type
3220	emodin	AHR	DrugBank	Known
10168	rhein	ALOX5	DrugBank	Known
10168	rhein	NFE2L2	PubChem	Known
10207	aloe-emodin	NFE2L2	PubChem	Known
10207	aloe-emodin	EGFR	PubChem	Known
10207	aloe-emodin	PPARG	PubChem	Known
10208	1,8-dihydroxy-3-methylanthraquinone	NFE2L2	PubChem	Known
10208	1,8-dihydroxy-3-methylanthraquinone	AHR	PubChem	Known
10639	physcion	ELANE	PubChem	Known
1794427	chlorogenic acid	HDAC1	PubChem	Known
3220	emodin	NFE2L2	PubChem	Known
3220	emodin	AHR	PubChem	Known
3220	emodin	RARA	PubChem	Known
3220	emodin	CXCL8	PubChem	Known
3220	emodin	PPARG	PubChem	Known
64982	baicalin	AKT1	PubChem	Known
10208	1,8-dihydroxy-3-methylanthraquinone	NFE2L2	ChEMBL	Known
3220	emodin	AHR	ChEMBL	Known
3220	emodin	NFE2L2	ChEMBL	Known
3220	emodin	CXCL8	ChEMBL	Known
64982	baicalin	AKT1	ChEMBL	Known
10207	aloe-emodin	NFE2L2	ChEMBL	Known
10208	1,8-dihydroxy-3-methylanthraquinone	MAPK1	ChEMBL	Known
3220	emodin	HIF1A	ChEMBL	Known
64982	baicalin	CREB1	SEA	Putative
9798666	cryptochlorogenic acid	NFKB1	SEA	Putative
3083590	phillygenin	NFKB1	SEA	Putative
1794427	chlorogenic acid	NFKB1	SEA	Putative
5280633	Neochlorogenic acid	NFKB1	SEA	Putative
3083590	phillygenin	NFE2L2	SEA	Putative
3083590	phillygenin	PDE4A	SEA	Putative
100528	arctiin	IL6	SEA	Putative
9798666	cryptochlorogenic acid	NFE2L2	SEA	Putative
9798666	cryptochlorogenic acid	RARA	SEA	Putative
3083590	phillygenin	FOS	SEA	Putative
9798666	cryptochlorogenic acid	MMP9	SEA	Putative
9798666	cryptochlorogenic acid	RELA	SEA	Putative
10208	1,8-dihydroxy-3-methylanthraquinone	ELANE	SEA	Putative
3083590	phillygenin	JUN	SEA	Putative
64982	baicalin	NOX4	SEA	Putative
1794427	chlorogenic acid	PTPN11	SEA	Putative
5280633	Neochlorogenic acid	PTPN11	SEA	Putative
1794427	chlorogenic acid	RELA	SEA	Putative
5280633	Neochlorogenic acid	RELA	SEA	Putative
9798666	cryptochlorogenic acid	PTPN11	SEA	Putative
10208	1,8-dihydroxy-3-methylanthraquinone	NQO1	SEA	Putative
1794427	chlorogenic acid	NFE2L2	SEA	Putative
5280633	Neochlorogenic acid	NFE2L2	SEA	Putative
10639	physcion	ELANE	SEA	Putative
10168	rhein	RARA	TargetNet	Putative
1794427	chlorogenic acid	RARA	TargetNet	Putative
5280633	Neochlorogenic acid	RARA	TargetNet	Putative
9798666	cryptochlorogenic acid	RARA	TargetNet	Putative
3083590	phillygenin	ALOX5	TargetNet	Putative
3220	emodin	RELA	TargetNet	Putative
10168	rhein	RELA	TargetNet	Putative
10208	1,8-dihydroxy-3-methylanthraquinone	RELA	TargetNet	Putative
10639	physcion	RELA	TargetNet	Putative
10639	physcion	TNF	TargetNet	Putative
10168	rhein	PTGER4	TargetNet	Putative
3220	emodin	AHR	TargetNet	Putative
10168	rhein	AHR	TargetNet	Putative
10208	1,8-dihydroxy-3-methylanthraquinone	AHR	TargetNet	Putative
10639	physcion	AHR	TargetNet	Putative
10168	rhein	PTGER2	TargetNet	Putative
1794427	chlorogenic acid	MMP9	TargetNet	Putative
5280633	Neochlorogenic acid	MMP9	TargetNet	Putative
9798666	cryptochlorogenic acid	MMP9	TargetNet	Putative
3083590	phillygenin	ALOX5	BATMAN-TCM	Putative
10168	rhein	PPARG	BATMAN-TCM	Putative
10168	rhein	ALOX5	BATMAN-TCM	Putative
10621	hesperidin	ADRB2	BATMAN-TCM	Putative
10621	hesperidin	ADRB1	BATMAN-TCM	Putative
3220	emodin	CFTR	ChEMBL_pre	Putative
10639	physcion	CFTR	ChEMBL_pre	Putative
64982	baicalin	PTGER2	ChEMBL_pre	Putative
100528	arctiin	PTGER2	ChEMBL_pre	Putative
10208	1,8-dihydroxy-3-methylanthraquinone	ELANE	SwissTargetPrediction	Putative
10639	physcion	ELANE	SwissTargetPrediction	Putative
3220	emodin	ACTA2	CTD	Text-mining
3220	emodin	AHR	CTD	Text-mining
3220	emodin	AKT1	CTD	Text-mining
3220	emodin	CAT	CTD	Text-mining
3220	emodin	CXCL1	CTD	Text-mining
3220	emodin	GCNT2	CTD	Text-mining
3220	emodin	GPX2	CTD	Text-mining
3220	emodin	HIF1A	CTD	Text-mining
3220	emodin	HMOX1	CTD	Text-mining
3220	emodin	IL13	CTD	Text-mining
3220	emodin	IL1B	CTD	Text-mining
3220	emodin	IL4	CTD	Text-mining
3220	emodin	IL5	CTD	Text-mining
3220	emodin	IL6	CTD	Text-mining
3220	emodin	MAPK1	CTD	Text-mining
3220	emodin	MAPK14	CTD	Text-mining
3220	emodin	MAPK3	CTD	Text-mining
3220	emodin	MUC5AC	CTD	Text-mining
3220	emodin	NFE2L2	CTD	Text-mining
3220	emodin	NFKB1	CTD	Text-mining
3220	emodin	NFKBIA	CTD	Text-mining
3220	emodin	NOTCH1	CTD	Text-mining
3220	emodin	NQO1	CTD	Text-mining
3220	emodin	PPARG	CTD	Text-mining
3220	emodin	PTPN6	CTD	Text-mining
3220	emodin	RELA	CTD	Text-mining
3220	emodin	SOD1	CTD	Text-mining
3220	emodin	STAT3	CTD	Text-mining
3220	emodin	TGFB1	CTD	Text-mining
3220	emodin	TNF	CTD	Text-mining
3220	emodin	TXN	CTD	Text-mining
10168	rhein	ACTA2	CTD	Text-mining
10168	rhein	AHR	CTD	Text-mining
10168	rhein	EGF	CTD	Text-mining
10168	rhein	HIF1A	CTD	Text-mining
10168	rhein	IL17A	CTD	Text-mining
10168	rhein	IL6	CTD	Text-mining
10168	rhein	NFKB1	CTD	Text-mining
10168	rhein	RELA	CTD	Text-mining
10168	rhein	TGFB1	CTD	Text-mining
10168	rhein	TNF	CTD	Text-mining
10208	1,8-dihydroxy-3-methylanthraquinone	AHR	CTD	Text-mining
10208	1,8-dihydroxy-3-methylanthraquinone	AKT1	CTD	Text-mining
10208	1,8-dihydroxy-3-methylanthraquinone	MAPK1	CTD	Text-mining
10208	1,8-dihydroxy-3-methylanthraquinone	MAPK14	CTD	Text-mining
10208	1,8-dihydroxy-3-methylanthraquinone	MAPK3	CTD	Text-mining
10208	1,8-dihydroxy-3-methylanthraquinone	RPS6KB1	CTD	Text-mining
10621	hesperidin	AKT1	CTD	Text-mining
10621	hesperidin	CAT	CTD	Text-mining
10621	hesperidin	CXCL1	CTD	Text-mining
10621	hesperidin	CXCL8	CTD	Text-mining
10621	hesperidin	HDAC1	CTD	Text-mining
10621	hesperidin	HMOX1	CTD	Text-mining
10621	hesperidin	HRH1	CTD	Text-mining
10621	hesperidin	IL1B	CTD	Text-mining
10621	hesperidin	IL4	CTD	Text-mining
10621	hesperidin	IL6	CTD	Text-mining
10621	hesperidin	LEP	CTD	Text-mining
10621	hesperidin	MAPK14	CTD	Text-mining
10621	hesperidin	MMP9	CTD	Text-mining
10621	hesperidin	NFE2L2	CTD	Text-mining
10621	hesperidin	NFKB1	CTD	Text-mining
10621	hesperidin	PPARG	CTD	Text-mining
10621	hesperidin	RELA	CTD	Text-mining
10621	hesperidin	STAT3	CTD	Text-mining
10621	hesperidin	TNF	CTD	Text-mining
64982	baicalin	AHR	CTD	Text-mining
64982	baicalin	ALOX5	CTD	Text-mining
64982	baicalin	EGF	CTD	Text-mining
64982	baicalin	EGFR	CTD	Text-mining
64982	baicalin	FOXA2	CTD	Text-mining
64982	baicalin	HES1	CTD	Text-mining
64982	baicalin	HMOX1	CTD	Text-mining
64982	baicalin	IL1B	CTD	Text-mining
64982	baicalin	IL6	CTD	Text-mining
64982	baicalin	MAPK1	CTD	Text-mining
64982	baicalin	MAPK3	CTD	Text-mining
64982	baicalin	NFKBIA	CTD	Text-mining
64982	baicalin	NOTCH1	CTD	Text-mining
64982	baicalin	PPARG	CTD	Text-mining
64982	baicalin	RELA	CTD	Text-mining
64982	baicalin	TGFB1	CTD	Text-mining
64982	baicalin	TNF	CTD	Text-mining
100528	arctiin	IL6	CTD	Text-mining
100528	arctiin	TNF	CTD	Text-mining
1794427	chlorogenic acid	ACTA2	CTD	Text-mining
1794427	chlorogenic acid	AQP1	CTD	Text-mining
1794427	chlorogenic acid	AQP5	CTD	Text-mining
1794427	chlorogenic acid	CAT	CTD	Text-mining
1794427	chlorogenic acid	CCL2	CTD	Text-mining
1794427	chlorogenic acid	CD44	CTD	Text-mining
1794427	chlorogenic acid	CXCL1	CTD	Text-mining
1794427	chlorogenic acid	CXCL8	CTD	Text-mining
1794427	chlorogenic acid	EGF	CTD	Text-mining
1794427	chlorogenic acid	HMOX1	CTD	Text-mining
1794427	chlorogenic acid	IL1B	CTD	Text-mining
1794427	chlorogenic acid	IL6	CTD	Text-mining
1794427	chlorogenic acid	JUN	CTD	Text-mining
1794427	chlorogenic acid	MAPK1	CTD	Text-mining
1794427	chlorogenic acid	MAPK14	CTD	Text-mining
1794427	chlorogenic acid	MAPK3	CTD	Text-mining
1794427	chlorogenic acid	NFE2L2	CTD	Text-mining
1794427	chlorogenic acid	NFKBIA	CTD	Text-mining
1794427	chlorogenic acid	NQO1	CTD	Text-mining
1794427	chlorogenic acid	PPARG	CTD	Text-mining
1794427	chlorogenic acid	RARA	CTD	Text-mining
1794427	chlorogenic acid	RELA	CTD	Text-mining
1794427	chlorogenic acid	SOD3	CTD	Text-mining
1794427	chlorogenic acid	TNF	CTD	Text-mining
1794427	chlorogenic acid	TXN	CTD	Text-mining
