# Supplementary material for: Therapeutic potential of Lianhua Qingke in airway mucus hypersecretion of acute exacerbation of chronic obstructive pulmonary disease
Source: Chin Med. 2023 Nov 3;18:145. doi: 10.1186/s13020-023-00851-4 (PMC10623880; doi:10.1186/s13020-023-00851-4)
Supplement: Supplementary file 5 — Additional file 5: Table S4. Pathways and biological process (BP) enrichment analysis of 61 potential targets regulated by LHQK. [file 13020_2023_851_MOESM5_ESM.xlsx]

## Sheet: Sheet2
GroupID	Category	Term	Description	LogP	Log(q-value)	Genes	Symbols	InTerm_InList
1_Summary	KEGG Pathway	hsa05200	Pathways in cancer	-35.8737	-31.5548	207,1728,1950,1956,2353,3065,3091,3162,3280,3565,3567,3569,3576,3596,3725,4318,4780,4790,4792,4851,5468,5594,5595,5732,5734,5914,5970,6198,6774,7040,59,358,2651,3553,7124,960,1385,1432,2919,6347	AKT1,NQO1,EGF,EGFR,FOS,HDAC1,HIF1A,HMOX1,HES1,IL4,IL5,IL6,CXCL8,IL13,JUN,MMP9,NFE2L2,NFKB1,NFKBIA,NOTCH1,PPARG,MAPK1,MAPK3,PTGER2,PTGER4,RARA,RELA,RPS6KB1,STAT3,TGFB1,ACTA2,AQP1,GCNT2,IL1B,TNF,CD44,CREB1,MAPK14,CXCL1,CCL2	40/-
1_Member	KEGG Pathway	hsa05200	Pathways in cancer	-35.8737	-31.5548	207,1728,1950,1956,2353,3065,3091,3162,3280,3565,3567,3569,3576,3596,3725,4318,4780,4790,4792,4851,5468,5594,5595,5732,5734,5914,5970,6198,6774,7040	AKT1,NQO1,EGF,EGFR,FOS,HDAC1,HIF1A,HMOX1,HES1,IL4,IL5,IL6,CXCL8,IL13,JUN,MMP9,NFE2L2,NFKB1,NFKBIA,NOTCH1,PPARG,MAPK1,MAPK3,PTGER2,PTGER4,RARA,RELA,RPS6KB1,STAT3,TGFB1	30/531
1_Member	GO Biological Processes	GO:0030335	positive regulation of cell migration	-22.1041	-19.3466	59,207,358,1950,1956,2651,3091,3162,3553,3565,3569,3576,3725,4318,4780,4851,5594,5595,6198,6774,7040,7124	ACTA2,AKT1,AQP1,EGF,EGFR,GCNT2,HIF1A,HMOX1,IL1B,IL4,IL6,CXCL8,JUN,MMP9,NFE2L2,NOTCH1,MAPK1,MAPK3,RPS6KB1,STAT3,TGFB1,TNF	22/568
1_Member	GO Biological Processes	GO:2000147	positive regulation of cell motility	-21.6985	-18.9834	59,207,358,1950,1956,2651,3091,3162,3553,3565,3569,3576,3725,4318,4780,4851,5594,5595,6198,6774,7040,7124	ACTA2,AKT1,AQP1,EGF,EGFR,GCNT2,HIF1A,HMOX1,IL1B,IL4,IL6,CXCL8,JUN,MMP9,NFE2L2,NOTCH1,MAPK1,MAPK3,RPS6KB1,STAT3,TGFB1,TNF	22/593
1_Member	GO Biological Processes	GO:0040017	positive regulation of locomotion	-21.4638	-18.778	59,207,358,1950,1956,2651,3091,3162,3553,3565,3569,3576,3725,4318,4780,4851,5594,5595,6198,6774,7040,7124	ACTA2,AKT1,AQP1,EGF,EGFR,GCNT2,HIF1A,HMOX1,IL1B,IL4,IL6,CXCL8,JUN,MMP9,NFE2L2,NOTCH1,MAPK1,MAPK3,RPS6KB1,STAT3,TGFB1,TNF	22/608
1_Member	WikiPathways	WP5087	Malignant pleural mesothelioma	-19.8455	-17.3031	59,207,960,1385,1432,1950,1956,2919,3091,3553,3569,3725,4318,4790,5594,5595,6198,6347,7040	ACTA2,AKT1,CD44,CREB1,MAPK14,EGF,EGFR,CXCL1,HIF1A,IL1B,IL6,JUN,MMP9,NFKB1,MAPK1,MAPK3,RPS6KB1,CCL2,TGFB1	19/440
2_Summary	Reactome Gene Sets	R-HSA-449147	Signaling by Interleukins	-35.6023	-31.5548	207,240,1385,1432,2353,2919,3091,3162,3553,3565,3567,3569,3576,3596,3605,3725,4318,4790,4792,5594,5595,5777,5781,5970,6347,6647,6774,7040,7124,960,1991,3269,4780,4851,5732,5734,50507,3280,3952,6198	AKT1,ALOX5,CREB1,MAPK14,FOS,CXCL1,HIF1A,HMOX1,IL1B,IL4,IL5,IL6,CXCL8,IL13,IL17A,JUN,MMP9,NFKB1,NFKBIA,MAPK1,MAPK3,PTPN6,PTPN11,RELA,CCL2,SOD1,STAT3,TGFB1,TNF,CD44,ELANE,HRH1,NFE2L2,NOTCH1,PTGER2,PTGER4,NOX4,HES1,LEP,RPS6KB1	40/-
2_Member	Reactome Gene Sets	R-HSA-449147	Signaling by Interleukins	-35.6023	-31.5548	207,240,1385,1432,2353,2919,3091,3162,3553,3565,3567,3569,3576,3596,3605,3725,4318,4790,4792,5594,5595,5777,5781,5970,6347,6647,6774,7040,7124	AKT1,ALOX5,CREB1,MAPK14,FOS,CXCL1,HIF1A,HMOX1,IL1B,IL4,IL5,IL6,CXCL8,IL13,IL17A,JUN,MMP9,NFKB1,NFKBIA,MAPK1,MAPK3,PTPN6,PTPN11,RELA,CCL2,SOD1,STAT3,TGFB1,TNF	29/473
2_Member	GO Biological Processes	GO:0006954	inflammatory response	-31.7644	-28.0645	207,240,960,1991,2353,2919,3091,3162,3269,3553,3565,3567,3569,3576,3596,3605,3725,4780,4790,4851,5732,5734,5970,6347,6774,7040,7124,50507	AKT1,ALOX5,CD44,ELANE,FOS,CXCL1,HIF1A,HMOX1,HRH1,IL1B,IL4,IL5,IL6,CXCL8,IL13,IL17A,JUN,NFE2L2,NFKB1,NOTCH1,PTGER2,PTGER4,RELA,CCL2,STAT3,TGFB1,TNF,NOX4	28/560
2_Member	Reactome Gene Sets	R-HSA-1280215	Cytokine Signaling in Immune system	-31.7141	-28.0645	207,240,960,1385,1432,2353,2919,3091,3162,3553,3565,3567,3569,3576,3596,3605,3725,4318,4790,4792,5594,5595,5777,5781,5970,6347,6647,6774,7040,7124	AKT1,ALOX5,CD44,CREB1,MAPK14,FOS,CXCL1,HIF1A,HMOX1,IL1B,IL4,IL5,IL6,CXCL8,IL13,IL17A,JUN,MMP9,NFKB1,NFKBIA,MAPK1,MAPK3,PTPN6,PTPN11,RELA,CCL2,SOD1,STAT3,TGFB1,TNF	30/730
2_Member	GO Biological Processes	GO:0071345	cellular response to cytokine stimulus	-30.1176	-26.5471	207,960,1385,1432,2353,2919,3091,3280,3553,3565,3567,3569,3576,3596,3605,3952,4780,4790,4792,4851,5594,5595,5777,5781,5970,6198,6347,6774,7124	AKT1,CD44,CREB1,MAPK14,FOS,CXCL1,HIF1A,HES1,IL1B,IL4,IL5,IL6,CXCL8,IL13,IL17A,LEP,NFE2L2,NFKB1,NFKBIA,NOTCH1,MAPK1,MAPK3,PTPN6,PTPN11,RELA,RPS6KB1,CCL2,STAT3,TNF	29/730
2_Member	GO Biological Processes	GO:0019221	cytokine-mediated signaling pathway	-21.2011	-18.5338	207,960,2919,3553,3565,3567,3569,3576,3605,3952,4792,4851,5595,5777,5781,5970,6347,6774,7124	AKT1,CD44,CXCL1,IL1B,IL4,IL5,IL6,CXCL8,IL17A,LEP,NFKBIA,NOTCH1,MAPK3,PTPN6,PTPN11,RELA,CCL2,STAT3,TNF	19/373
3_Summary	KEGG Pathway	hsa04657	IL-17 signaling pathway	-35.3399	-31.4684	1432,2353,2919,3553,3565,3567,3569,3576,3596,3605,3725,4318,4586,4790,4792,5594,5595,5970,6347,7124,196,207,1728,1991,4851,5732,5734,5914,6198,7040,358,1080,1385,1956,3280,3952,960,5468,5781,6774,1950,3091,5777,3269,4780,3065,847,3162,50507,6647,59,154,7295,153,5141,240,2877	MAPK14,FOS,CXCL1,IL1B,IL4,IL5,IL6,CXCL8,IL13,IL17A,JUN,MMP9,MUC5AC,NFKB1,NFKBIA,MAPK1,MAPK3,RELA,CCL2,TNF,AHR,AKT1,NQO1,ELANE,NOTCH1,PTGER2,PTGER4,RARA,RPS6KB1,TGFB1,AQP1,CFTR,CREB1,EGFR,HES1,LEP,CD44,PPARG,PTPN11,STAT3,EGF,HIF1A,PTPN6,HRH1,NFE2L2,HDAC1,CAT,HMOX1,NOX4,SOD1,ACTA2,ADRB2,TXN,ADRB1,PDE4A,ALOX5,GPX2	57/-
3_Member	KEGG Pathway	hsa04657	IL-17 signaling pathway	-35.3399	-31.4684	1432,2353,2919,3553,3565,3567,3569,3576,3596,3605,3725,4318,4586,4790,4792,5594,5595,5970,6347,7124	MAPK14,FOS,CXCL1,IL1B,IL4,IL5,IL6,CXCL8,IL13,IL17A,JUN,MMP9,MUC5AC,NFKB1,NFKBIA,MAPK1,MAPK3,RELA,CCL2,TNF	20/94
3_Member	GO Biological Processes	GO:0002237	response to molecule of bacterial origin	-30.0076	-26.5041	196,207,1432,1728,1991,2353,2919,3553,3569,3576,3596,4790,4792,4851,5594,5595,5732,5734,5914,5970,6198,6347,7040,7124	AHR,AKT1,MAPK14,NQO1,ELANE,FOS,CXCL1,IL1B,IL6,CXCL8,IL13,NFKB1,NFKBIA,NOTCH1,MAPK1,MAPK3,PTGER2,PTGER4,RARA,RELA,RPS6KB1,CCL2,TGFB1,TNF	24/357
3_Member	GO Biological Processes	GO:0071396	cellular response to lipid	-28.9437	-25.4982	196,207,358,1080,1385,1432,1956,2353,2919,3280,3553,3569,3576,3952,4790,4792,5594,5595,5732,5734,5914,5970,6198,6347,7040,7124	AHR,AKT1,AQP1,CFTR,CREB1,MAPK14,EGFR,FOS,CXCL1,HES1,IL1B,IL6,CXCL8,LEP,NFKB1,NFKBIA,MAPK1,MAPK3,PTGER2,PTGER4,RARA,RELA,RPS6KB1,CCL2,TGFB1,TNF	26/537
3_Member	GO Biological Processes	GO:0032496	response to lipopolysaccharide	-28.87	-25.4757	207,1432,1728,1991,2353,2919,3553,3569,3576,3596,4790,4792,4851,5594,5595,5732,5734,5914,5970,6198,6347,7040,7124	AKT1,MAPK14,NQO1,ELANE,FOS,CXCL1,IL1B,IL6,CXCL8,IL13,NFKB1,NFKBIA,NOTCH1,MAPK1,MAPK3,PTGER2,PTGER4,RARA,RELA,RPS6KB1,CCL2,TGFB1,TNF	23/336
3_Member	WikiPathways	WP4659	Gastrin signaling pathway	-27.0059	-23.7366	207,960,1385,1432,1956,2353,3576,3725,4790,4792,5468,5594,5595,5781,5970,6198,6774	AKT1,CD44,CREB1,MAPK14,EGFR,FOS,CXCL8,JUN,NFKB1,NFKBIA,PPARG,MAPK1,MAPK3,PTPN11,RELA,RPS6KB1,STAT3	17/115
3_Member	KEGG Pathway	hsa05235	PD-L1 expression and PD-1 checkpoint pathway in cancer	-26.8586	-23.6561	207,1432,1950,1956,2353,3091,3725,4790,4792,5594,5595,5777,5781,5970,6198,6774	AKT1,MAPK14,EGF,EGFR,FOS,HIF1A,JUN,NFKB1,NFKBIA,MAPK1,MAPK3,PTPN6,PTPN11,RELA,RPS6KB1,STAT3	16/89
3_Member	WikiPathways	WP395	IL-4 signaling pathway	-25.9488	-22.8043	207,1432,2353,3269,3565,4790,4792,5594,5595,5777,5781,5970,6198,6774	AKT1,MAPK14,FOS,HRH1,IL4,NFKB1,NFKBIA,MAPK1,MAPK3,PTPN6,PTPN11,RELA,RPS6KB1,STAT3	14/54
3_Member	GO Biological Processes	GO:0009617	response to bacterium	-25.9202	-22.8021	196,207,358,1432,1728,1991,2353,2919,3553,3569,3576,3596,3605,4790,4792,4851,5594,5595,5732,5734,5914,5970,6198,6347,7040,7124	AHR,AKT1,AQP1,MAPK14,NQO1,ELANE,FOS,CXCL1,IL1B,IL6,CXCL8,IL13,IL17A,NFKB1,NFKBIA,NOTCH1,MAPK1,MAPK3,PTGER2,PTGER4,RARA,RELA,RPS6KB1,CCL2,TGFB1,TNF	26/703
3_Member	KEGG Pathway	hsa05417	Lipid and atherosclerosis	-25.8092	-22.7159	207,1432,2353,2919,3553,3569,3576,3725,4318,4780,4790,4792,5468,5594,5595,5970,6347,6774,7124	AKT1,MAPK14,FOS,CXCL1,IL1B,IL6,CXCL8,JUN,MMP9,NFE2L2,NFKB1,NFKBIA,PPARG,MAPK1,MAPK3,RELA,CCL2,STAT3,TNF	19/215
3_Member	Canonical Pathways	M115	PID REG GR PATHWAY	-25.2861	-22.2386	207,1385,1432,2353,3065,3565,3567,3569,3576,3596,3725,4790,5594,5595,5970	AKT1,CREB1,MAPK14,FOS,HDAC1,IL4,IL5,IL6,CXCL8,IL13,JUN,NFKB1,MAPK1,MAPK3,RELA	15/82
3_Member	WikiPathways	WP2036	TNF-related weak inducer of apoptosis (TWEAK) signaling pathway	-25.2473	-22.221	207,1432,3065,3569,3725,4318,4790,4792,5594,5595,5970,6347,7124	AKT1,MAPK14,HDAC1,IL6,JUN,MMP9,NFKB1,NFKBIA,MAPK1,MAPK3,RELA,CCL2,TNF	13/42
3_Member	KEGG Pathway	hsa04668	TNF signaling pathway	-25.0101	-22.004	207,1385,1432,2353,2919,3553,3569,3725,4318,4790,4792,5594,5595,5970,6347,7124	AKT1,CREB1,MAPK14,FOS,CXCL1,IL1B,IL6,JUN,MMP9,NFKB1,NFKBIA,MAPK1,MAPK3,RELA,CCL2,TNF	16/114
3_Member	GO Biological Processes	GO:0009725	response to hormone	-24.6513	-21.6645	207,358,847,1385,1432,1728,2353,3162,3280,3569,3952,4780,4790,4851,5468,5594,5595,5732,5734,5781,5914,5970,6198,6774,7040,7124	AKT1,AQP1,CAT,CREB1,MAPK14,NQO1,FOS,HMOX1,HES1,IL6,LEP,NFE2L2,NFKB1,NOTCH1,PPARG,MAPK1,MAPK3,PTGER2,PTGER4,PTPN11,RARA,RELA,RPS6KB1,STAT3,TGFB1,TNF	26/788
3_Member	WikiPathways	WP69	T-cell receptor signaling pathway	-24.6289	-21.6605	207,1385,1432,2353,3553,3569,3605,3725,4790,4792,5594,5595,5781,5970,7040	AKT1,CREB1,MAPK14,FOS,IL1B,IL6,IL17A,JUN,NFKB1,NFKBIA,MAPK1,MAPK3,PTPN11,RELA,TGFB1	15/90
3_Member	KEGG Pathway	hsa04933	AGE-RAGE signaling pathway in diabetic complications	-23.8922	-20.975	207,1432,3553,3569,3576,3725,4790,5594,5595,5970,6347,6774,7040,7124,50507	AKT1,MAPK14,IL1B,IL6,CXCL8,JUN,NFKB1,MAPK1,MAPK3,RELA,CCL2,STAT3,TGFB1,TNF,NOX4	15/100
3_Member	KEGG Pathway	hsa05142	Chagas disease	-23.7545	-20.8531	207,1432,2353,3553,3569,3576,3725,4790,4792,5594,5595,5970,6347,7040,7124	AKT1,MAPK14,FOS,IL1B,IL6,CXCL8,JUN,NFKB1,NFKBIA,MAPK1,MAPK3,RELA,CCL2,TGFB1,TNF	15/102
3_Member	KEGG Pathway	hsa05163	Human cytomegalovirus infection	-23.6169	-20.7454	207,1385,1432,1956,3553,3569,3576,4790,4792,5594,5595,5732,5734,5970,6198,6347,6774,7124	AKT1,CREB1,MAPK14,EGFR,IL1B,IL6,CXCL8,NFKB1,NFKBIA,MAPK1,MAPK3,PTGER2,PTGER4,RELA,RPS6KB1,CCL2,STAT3,TNF	18/225
3_Member	WikiPathways	WP2374	Oncostatin M signaling pathway	-22.4535	-19.6585	207,1385,1432,2353,3091,4790,4792,5594,5595,5781,5970,6347,6774	AKT1,CREB1,MAPK14,FOS,HIF1A,NFKB1,NFKBIA,MAPK1,MAPK3,PTPN11,RELA,CCL2,STAT3	13/65
3_Member	KEGG Pathway	hsa05161	Hepatitis B	-22.4507	-19.6585	207,1385,1432,2353,3569,3576,3725,4318,4790,4792,5594,5595,5970,6774,7040,7124	AKT1,CREB1,MAPK14,FOS,IL6,CXCL8,JUN,MMP9,NFKB1,NFKBIA,MAPK1,MAPK3,RELA,STAT3,TGFB1,TNF	16/162
3_Member	WikiPathways	WP2324	AGE/RAGE pathway	-22.3589	-19.5785	207,1432,1956,3091,3725,4318,4790,4792,5594,5595,5970,6647,6774	AKT1,MAPK14,EGFR,HIF1A,JUN,MMP9,NFKB1,NFKBIA,MAPK1,MAPK3,RELA,SOD1,STAT3	13/66
3_Member	WikiPathways	WP2037	Prolactin signaling pathway	-21.4921	-18.7967	207,1432,2353,3725,4790,4792,5594,5595,5777,5781,5970,6198,6774	AKT1,MAPK14,FOS,JUN,NFKB1,NFKBIA,MAPK1,MAPK3,PTPN6,PTPN11,RELA,RPS6KB1,STAT3	13/76
3_Member	KEGG Pathway	hsa05140	Leishmaniasis	-21.4124	-18.736	1432,2353,3553,3565,3725,4790,4792,5594,5595,5777,5970,7040,7124	MAPK14,FOS,IL1B,IL4,JUN,NFKB1,NFKBIA,MAPK1,MAPK3,PTPN6,RELA,TGFB1,TNF	13/77
3_Member	WikiPathways	WP3646	Hepatitis C and hepatocellular carcinoma	-21.127	-18.4687	207,960,1432,3091,3569,3576,3725,4790,5595,5781,6774,7040	AKT1,CD44,MAPK14,HIF1A,IL6,CXCL8,JUN,NFKB1,MAPK3,PTPN11,STAT3,TGFB1	12/56
3_Member	WikiPathways	WP4666	Hepatitis B infection	-21.0716	-18.422	207,1385,1432,2353,3569,3576,3725,4318,4790,5594,5595,5970,6774,7040,7124	AKT1,CREB1,MAPK14,FOS,IL6,CXCL8,JUN,MMP9,NFKB1,MAPK1,MAPK3,RELA,STAT3,TGFB1,TNF	15/151
3_Member	GO Biological Processes	GO:0071216	cellular response to biotic stimulus	-20.9958	-18.3548	196,207,1432,2919,3553,3569,3576,4790,4792,4851,5594,5595,5914,5970,6347,7040,7124	AHR,AKT1,MAPK14,CXCL1,IL1B,IL6,CXCL8,NFKB1,NFKBIA,NOTCH1,MAPK1,MAPK3,RARA,RELA,CCL2,TGFB1,TNF	17/252
3_Member	WikiPathways	WP4754	IL-18 signaling pathway	-20.3986	-17.7744	59,2353,3162,3553,3569,3576,3596,3725,4318,4790,4792,5594,5595,5970,6198,6347,7124	ACTA2,FOS,HMOX1,IL1B,IL6,CXCL8,IL13,JUN,MMP9,NFKB1,NFKBIA,MAPK1,MAPK3,RELA,RPS6KB1,CCL2,TNF	17/273
3_Member	KEGG Pathway	hsa04380	Osteoclast differentiation	-20.2665	-17.6661	207,1385,1432,2353,3553,3725,4790,4792,5468,5594,5595,5970,7040,7124	AKT1,CREB1,MAPK14,FOS,IL1B,JUN,NFKB1,NFKBIA,PPARG,MAPK1,MAPK3,RELA,TGFB1,TNF	14/128
3_Member	KEGG Pathway	hsa04926	Relaxin signaling pathway	-20.2172	-17.6321	59,207,1385,1432,1956,2353,3725,4318,4790,4792,5594,5595,5970,7040	ACTA2,AKT1,CREB1,MAPK14,EGFR,FOS,JUN,MMP9,NFKB1,NFKBIA,MAPK1,MAPK3,RELA,TGFB1	14/129
3_Member	GO Biological Processes	GO:0071219	cellular response to molecule of bacterial origin	-20.1113	-17.5336	196,207,1432,2919,3553,3569,3576,4790,4792,5594,5595,5914,5970,6347,7040,7124	AHR,AKT1,MAPK14,CXCL1,IL1B,IL6,CXCL8,NFKB1,NFKBIA,MAPK1,MAPK3,RARA,RELA,CCL2,TGFB1,TNF	16/225
3_Member	WikiPathways	WP3888	VEGFA-VEGFR2 signaling	-19.9955	-17.4323	154,207,1385,1432,3065,3576,3725,4790,4792,5594,5595,5777,5781,5970,6198,6347,6774,7295,50507	ADRB2,AKT1,CREB1,MAPK14,HDAC1,CXCL8,JUN,NFKB1,NFKBIA,MAPK1,MAPK3,PTPN6,PTPN11,RELA,RPS6KB1,CCL2,STAT3,TXN,NOX4	19/432
3_Member	WikiPathways	WP2203	Thymic stromal lymphopoietin (TSLP) signaling pathway	-19.8466	-17.3031	207,1432,3569,3576,4790,4792,5594,5595,5781,5970,6774	AKT1,MAPK14,IL6,CXCL8,NFKB1,NFKBIA,MAPK1,MAPK3,PTPN11,RELA,STAT3	11/47
3_Member	KEGG Pathway	hsa05135	Yersinia infection	-19.8373	-17.3016	207,1432,2353,3553,3569,3576,3725,4790,4792,5594,5595,5970,6347,7124	AKT1,MAPK14,FOS,IL1B,IL6,CXCL8,JUN,NFKB1,NFKBIA,MAPK1,MAPK3,RELA,CCL2,TNF	14/137
3_Member	WikiPathways	WP75	Toll-like receptor signaling pathway	-19.6638	-17.1413	207,1432,2353,3553,3569,3576,3725,4790,4792,5594,5595,5970,7124	AKT1,MAPK14,FOS,IL1B,IL6,CXCL8,JUN,NFKB1,NFKBIA,MAPK1,MAPK3,RELA,TNF	13/103
3_Member	KEGG Pathway	hsa04620	Toll-like receptor signaling pathway	-19.6064	-17.0967	207,1432,2353,3553,3569,3576,3725,4790,4792,5594,5595,5970,7124	AKT1,MAPK14,FOS,IL1B,IL6,CXCL8,JUN,NFKB1,NFKBIA,MAPK1,MAPK3,RELA,TNF	13/104
3_Member	KEGG Pathway	hsa04660	T cell receptor signaling pathway	-19.6064	-17.0967	207,1432,2353,3565,3567,3725,4790,4792,5594,5595,5777,5970,7124	AKT1,MAPK14,FOS,IL4,IL5,JUN,NFKB1,NFKBIA,MAPK1,MAPK3,PTPN6,RELA,TNF	13/104
3_Member	GO Biological Processes	GO:1901652	response to peptide	-19.5005	-17.0032	154,207,847,1385,1432,2353,3952,4318,4780,4790,4792,4851,5468,5594,5595,5970,6198,6774,7124	ADRB2,AKT1,CAT,CREB1,MAPK14,FOS,LEP,MMP9,NFE2L2,NFKB1,NFKBIA,NOTCH1,PPARG,MAPK1,MAPK3,RELA,RPS6KB1,STAT3,TNF	19/459
3_Member	KEGG Pathway	hsa05167	Kaposi sarcoma-associated herpesvirus infection	-19.395	-16.9154	207,1385,1432,2353,2919,3091,3569,3576,3725,4790,4792,5594,5595,5970,6774	AKT1,CREB1,MAPK14,FOS,CXCL1,HIF1A,IL6,CXCL8,JUN,NFKB1,NFKBIA,MAPK1,MAPK3,RELA,STAT3	15/194
3_Member	WikiPathways	WP4481	Resistin as a regulator of inflammation	-19.3398	-16.872	207,1432,3569,3576,4790,4792,5594,5595,5970,7124	AKT1,MAPK14,IL6,CXCL8,NFKB1,NFKBIA,MAPK1,MAPK3,RELA,TNF	10/33
3_Member	WikiPathways	WP195	IL-1 signaling pathway	-19.0149	-16.5694	207,1432,3553,3725,4790,4792,5594,5595,5781,5970,6347	AKT1,MAPK14,IL1B,JUN,NFKB1,NFKBIA,MAPK1,MAPK3,PTPN11,RELA,CCL2	11/55
3_Member	GO Biological Processes	GO:0071222	cellular response to lipopolysaccharide	-18.8072	-16.3778	207,1432,2919,3553,3569,3576,4790,4792,5594,5595,5914,5970,6347,7040,7124	AKT1,MAPK14,CXCL1,IL1B,IL6,CXCL8,NFKB1,NFKBIA,MAPK1,MAPK3,RARA,RELA,CCL2,TGFB1,TNF	15/212
3_Member	KEGG Pathway	hsa05207	Chemical carcinogenesis - receptor activation	-18.8072	-16.3778	153,154,196,207,1385,1950,1956,2353,3725,4790,5594,5595,5970,6198,6774	ADRB1,ADRB2,AHR,AKT1,CREB1,EGF,EGFR,FOS,JUN,NFKB1,MAPK1,MAPK3,RELA,RPS6KB1,STAT3	15/212
3_Member	GO Biological Processes	GO:0071417	cellular response to organonitrogen compound	-18.7762	-16.352	154,196,207,358,1080,1956,2353,3269,3725,3952,4780,4790,5468,5594,5595,5970,6198,6647,6774,7124	ADRB2,AHR,AKT1,AQP1,CFTR,EGFR,FOS,HRH1,JUN,LEP,NFE2L2,NFKB1,PPARG,MAPK1,MAPK3,RELA,RPS6KB1,SOD1,STAT3,TNF	20/596
3_Member	KEGG Pathway	hsa04658	Th1 and Th2 cell differentiation	-18.3377	-15.9385	1432,2353,3565,3567,3596,3725,4790,4792,4851,5594,5595,5970	MAPK14,FOS,IL4,IL5,IL13,JUN,NFKB1,NFKBIA,NOTCH1,MAPK1,MAPK3,RELA	12/92
3_Member	GO Biological Processes	GO:1901699	cellular response to nitrogen compound	-18.2393	-15.845	154,196,207,358,1080,1956,2353,3269,3725,3952,4780,4790,5468,5594,5595,5970,6198,6647,6774,7124	ADRB2,AHR,AKT1,AQP1,CFTR,EGFR,FOS,HRH1,JUN,LEP,NFE2L2,NFKB1,PPARG,MAPK1,MAPK3,RELA,RPS6KB1,SOD1,STAT3,TNF	20/635
3_Member	KEGG Pathway	hsa05171	Coronavirus disease - COVID-19	-18.213	-15.8235	1432,1956,2353,3553,3569,3576,3725,4790,4792,5594,5595,5970,6347,6774,7124	MAPK14,EGFR,FOS,IL1B,IL6,CXCL8,JUN,NFKB1,NFKBIA,MAPK1,MAPK3,RELA,CCL2,STAT3,TNF	15/232
3_Member	KEGG Pathway	hsa04621	NOD-like receptor signaling pathway	-17.9285	-15.5531	1432,2919,3553,3569,3576,3725,4790,4792,5594,5595,5970,6347,7124,7295	MAPK14,CXCL1,IL1B,IL6,CXCL8,JUN,NFKB1,NFKBIA,MAPK1,MAPK3,RELA,CCL2,TNF,TXN	14/186
3_Member	WikiPathways	WP2380	Brain-derived neurotrophic factor (BDNF) signaling pathway	-17.6976	-15.3447	207,1385,1432,2353,3725,4790,4792,5594,5595,5781,5970,6198,6774	AKT1,CREB1,MAPK14,FOS,JUN,NFKB1,NFKBIA,MAPK1,MAPK3,PTPN11,RELA,RPS6KB1,STAT3	13/144
3_Member	KEGG Pathway	hsa04625	C-type lectin receptor signaling pathway	-17.6675	-15.319	207,1432,3553,3569,3725,4790,4792,5594,5595,5781,5970,7124	AKT1,MAPK14,IL1B,IL6,JUN,NFKB1,NFKBIA,MAPK1,MAPK3,PTPN11,RELA,TNF	12/104
3_Member	KEGG Pathway	hsa05130	Pathogenic Escherichia coli infection	-17.5737	-15.2295	1432,2353,3553,3569,3576,3725,4790,4792,5594,5595,5777,5781,5970,7124	MAPK14,FOS,IL1B,IL6,CXCL8,JUN,NFKB1,NFKBIA,MAPK1,MAPK3,PTPN6,PTPN11,RELA,TNF	14/197
3_Member	KEGG Pathway	hsa05133	Pertussis	-17.3487	-15.0214	1432,2353,3553,3569,3576,3725,4790,5594,5595,5970,7124	MAPK14,FOS,IL1B,IL6,CXCL8,JUN,NFKB1,MAPK1,MAPK3,RELA,TNF	11/76
3_Member	Canonical Pathways	M63	PID AVB3 OPN PATHWAY	-17.2367	-14.9295	960,2353,3725,4318,4790,4792,5594,5595,5970	CD44,FOS,JUN,MMP9,NFKB1,NFKBIA,MAPK1,MAPK3,RELA	9/31
3_Member	GO Biological Processes	GO:0034612	response to tumor necrosis factor	-17.1804	-14.8811	207,1432,2353,3280,3576,4780,4790,4792,5594,5595,5970,6198,6347,7124	AKT1,MAPK14,FOS,HES1,CXCL8,NFE2L2,NFKB1,NFKBIA,MAPK1,MAPK3,RELA,RPS6KB1,CCL2,TNF	14/210
3_Member	KEGG Pathway	hsa04024	cAMP signaling pathway	-16.7573	-14.477	153,154,207,1080,1385,2353,3725,4790,4792,5141,5594,5595,5732,5970	ADRB1,ADRB2,AKT1,CFTR,CREB1,FOS,JUN,NFKB1,NFKBIA,PDE4A,MAPK1,MAPK3,PTGER2,RELA	14/225
3_Member	WikiPathways	WP5098	T-cell activation SARS-CoV-2	-16.6094	-14.3363	207,2353,3565,3605,3725,4790,4792,5594,5595,5970,7124	AKT1,FOS,IL4,IL17A,JUN,NFKB1,NFKBIA,MAPK1,MAPK3,RELA,TNF	11/88
3_Member	WikiPathways	WP2355	Corticotropin-releasing hormone signaling pathway	-16.3868	-14.1211	207,1385,1432,2353,3576,4790,4792,5594,5595,5970,7040	AKT1,CREB1,MAPK14,FOS,CXCL8,NFKB1,NFKBIA,MAPK1,MAPK3,RELA,TGFB1	11/92
3_Member	WikiPathways	WP3863	T-cell antigen receptor (TCR) pathway during Staphylococcus aureus infection	-16.2941	-14.0389	207,2353,3565,3567,3725,4790,4792,5595,5777,7124	AKT1,FOS,IL4,IL5,JUN,NFKB1,NFKBIA,MAPK3,PTPN6,TNF	10/62
3_Member	GO Biological Processes	GO:0071356	cellular response to tumor necrosis factor	-16.2855	-14.0338	207,1432,2353,3280,3576,4780,4790,4792,5594,5595,5970,6347,7124	AKT1,MAPK14,FOS,HES1,CXCL8,NFE2L2,NFKB1,NFKBIA,MAPK1,MAPK3,RELA,CCL2,TNF	13/184
3_Member	Canonical Pathways	M10	PID BCR 5PATHWAY	-16.2197	-13.9783	207,1432,2353,3725,4790,4792,5594,5595,5777,5970	AKT1,MAPK14,FOS,JUN,NFKB1,NFKBIA,MAPK1,MAPK3,PTPN6,RELA	10/63
3_Member	KEGG Pathway	hsa05131	Shigellosis	-16.1878	-13.9499	207,960,1432,1956,3553,3576,3725,4790,4792,5594,5595,5970,6198,7124	AKT1,CD44,MAPK14,EGFR,IL1B,CXCL8,JUN,NFKB1,NFKBIA,MAPK1,MAPK3,RELA,RPS6KB1,TNF	14/247
3_Member	KEGG Pathway	hsa05132	Salmonella infection	-16.1387	-13.9041	207,1432,2353,3553,3569,3576,3725,4790,4792,5594,5595,5970,7124,7295	AKT1,MAPK14,FOS,IL1B,IL6,CXCL8,JUN,NFKB1,NFKBIA,MAPK1,MAPK3,RELA,TNF,TXN	14/249
3_Member	GO Biological Processes	GO:0032870	cellular response to hormone stimulus	-15.8949	-13.683	207,358,2353,3952,4780,4790,4851,5468,5594,5595,5732,5734,5781,5914,5970,6198,6774	AKT1,AQP1,FOS,LEP,NFE2L2,NFKB1,NOTCH1,PPARG,MAPK1,MAPK3,PTGER2,PTGER4,PTPN11,RARA,RELA,RPS6KB1,STAT3	17/505
3_Member	WikiPathways	WP3303	RAC1/PAK1/p38/MMP2 pathway	-15.866	-13.6574	207,1432,1956,4790,4792,5594,5595,5781,5970,6774	AKT1,MAPK14,EGFR,NFKB1,NFKBIA,MAPK1,MAPK3,PTPN11,RELA,STAT3	10/68
3_Member	KEGG Pathway	hsa05145	Toxoplasmosis	-15.4104	-13.2292	207,240,1432,4790,4792,5594,5595,5970,6774,7040,7124	AKT1,ALOX5,MAPK14,NFKB1,NFKBIA,MAPK1,MAPK3,RELA,STAT3,TGFB1,TNF	11/112
3_Member	Canonical Pathways	M92	PID ANGIOPOIETIN RECEPTOR PATHWAY	-15.2406	-13.071	207,1432,4790,5594,5595,5781,5970,6198,7124	AKT1,MAPK14,NFKB1,MAPK1,MAPK3,PTPN11,RELA,RPS6KB1,TNF	9/49
3_Member	WikiPathways	WP5322	CKAP4 signaling pathway map	-15.2376	-13.0709	207,960,1432,1956,3569,3725,4318,4790,5594,5970,7124	AKT1,CD44,MAPK14,EGFR,IL6,JUN,MMP9,NFKB1,MAPK1,RELA,TNF	11/116
3_Member	WikiPathways	WP2018	RANKL/RANK signaling pathway	-14.754	-12.6068	207,1432,2353,3725,4790,4792,5594,5595,5970	AKT1,MAPK14,FOS,JUN,NFKB1,NFKBIA,MAPK1,MAPK3,RELA	9/55
3_Member	WikiPathways	WP382	MAPK signaling pathway	-14.6147	-12.481	207,1432,1950,1956,2353,3553,3725,4790,5594,5595,5970,7040,7124	AKT1,MAPK14,EGF,EGFR,FOS,IL1B,JUN,NFKB1,MAPK1,MAPK3,RELA,TGFB1,TNF	13/247
3_Member	WikiPathways	WP231	TNF-alpha signaling pathway	-14.4876	-12.3618	207,3569,3725,4790,4792,5594,5595,6347,7124,7295	AKT1,IL6,JUN,NFKB1,NFKBIA,MAPK1,MAPK3,CCL2,TNF,TXN	10/92
3_Member	Canonical Pathways	M166	PID ATF2 PATHWAY	-14.4608	-12.3402	1385,1432,2353,3280,3569,3576,3725,5594,5595	CREB1,MAPK14,FOS,HES1,IL6,CXCL8,JUN,MAPK1,MAPK3	9/59
3_Member	WikiPathways	WP23	B cell receptor signaling pathway	-14.2494	-12.1438	207,1385,1432,3725,4790,4792,5594,5777,5781,5970	AKT1,CREB1,MAPK14,JUN,NFKB1,NFKBIA,MAPK1,PTPN6,PTPN11,RELA	10/97
3_Member	KEGG Pathway	hsa05215	Prostate cancer	-14.2494	-12.1438	207,1385,1950,1956,4318,4790,4792,5594,5595,5970	AKT1,CREB1,EGF,EGFR,MMP9,NFKB1,NFKBIA,MAPK1,MAPK3,RELA	10/97
3_Member	KEGG Pathway	hsa05169	Epstein-Barr virus infection	-14.1299	-12.0342	207,960,1432,3065,3280,3569,3725,4790,4792,5970,6774,7124	AKT1,CD44,MAPK14,HDAC1,HES1,IL6,JUN,NFKB1,NFKBIA,RELA,STAT3,TNF	12/202
3_Member	GO Biological Processes	GO:0043434	response to peptide hormone	-13.7219	-11.6536	207,847,1385,1432,2353,3952,4780,4790,5468,5594,5595,5970,6198,6774	AKT1,CAT,CREB1,MAPK14,FOS,LEP,NFE2L2,NFKB1,PPARG,MAPK1,MAPK3,RELA,RPS6KB1,STAT3	14/372
3_Member	Reactome Gene Sets	R-HSA-166166	MyD88-independent TLR4 cascade	-13.6864	-11.6236	1385,1432,2353,3725,4790,4792,5594,5595,5781,5970	CREB1,MAPK14,FOS,JUN,NFKB1,NFKBIA,MAPK1,MAPK3,PTPN11,RELA	10/110
3_Member	Reactome Gene Sets	R-HSA-937061	TRIF(TICAM1)-mediated TLR4 signaling	-13.6864	-11.6236	1385,1432,2353,3725,4790,4792,5594,5595,5781,5970	CREB1,MAPK14,FOS,JUN,NFKB1,NFKBIA,MAPK1,MAPK3,PTPN11,RELA	10/110
3_Member	WikiPathways	WP712	Estrogen signaling pathway	-13.6434	-11.5893	207,1385,1432,2353,3725,4790,5594	AKT1,CREB1,MAPK14,FOS,JUN,NFKB1,MAPK1	7/23
3_Member	KEGG Pathway	hsa04010	MAPK signaling pathway	-13.6389	-11.588	207,1432,1950,1956,2353,3553,3725,4790,5594,5595,5970,7040,7124	AKT1,MAPK14,EGF,EGFR,FOS,IL1B,JUN,NFKB1,MAPK1,MAPK3,RELA,TGFB1,TNF	13/294
3_Member	KEGG Pathway	hsa05166	Human T-cell leukemia virus 1 infection	-13.6377	-11.588	207,1385,2353,3569,3725,4790,4792,5594,5595,5970,7040,7124	AKT1,CREB1,FOS,IL6,JUN,NFKB1,NFKBIA,MAPK1,MAPK3,RELA,TGFB1,TNF	12/222
3_Member	Reactome Gene Sets	R-HSA-9658195	Leishmania infection	-13.5515	-11.5168	1385,1432,3162,3553,3569,3725,4790,5594,5595,5970,7295	CREB1,MAPK14,HMOX1,IL1B,IL6,JUN,NFKB1,MAPK1,MAPK3,RELA,TXN	11/164
3_Member	Reactome Gene Sets	R-HSA-9824443	Parasitic Infection Pathways	-13.5515	-11.5168	1385,1432,3162,3553,3569,3725,4790,5594,5595,5970,7295	CREB1,MAPK14,HMOX1,IL1B,IL6,JUN,NFKB1,MAPK1,MAPK3,RELA,TXN	11/164
3_Member	Canonical Pathways	M144	PID CERAMIDE PATHWAY	-13.546	-11.5134	207,1950,4790,4792,5594,5595,5970,7124	AKT1,EGF,NFKB1,NFKBIA,MAPK1,MAPK3,RELA,TNF	8/44
3_Member	WikiPathways	WP4341	Non-genomic actions of 1,25 dihydroxyvitamin D3	-13.4718	-11.4476	1432,3569,3576,3725,4790,5594,5595,6347,7124	MAPK14,IL6,CXCL8,JUN,NFKB1,MAPK1,MAPK3,CCL2,TNF	9/75
3_Member	KEGG Pathway	hsa05220	Chronic myeloid leukemia	-13.4178	-11.3976	207,3065,4790,4792,5594,5595,5781,5970,7040	AKT1,HDAC1,NFKB1,NFKBIA,MAPK1,MAPK3,PTPN11,RELA,TGFB1	9/76
3_Member	KEGG Pathway	hsa05164	Influenza A	-13.3502	-11.3361	207,3553,3569,3576,4790,4792,5594,5595,5970,6347,7124	AKT1,IL1B,IL6,CXCL8,NFKB1,NFKBIA,MAPK1,MAPK3,RELA,CCL2,TNF	11/171
3_Member	GO Biological Processes	GO:1901653	cellular response to peptide	-13.2904	-11.2783	154,207,2353,3952,4780,4790,5468,5594,5595,5970,6198,6774,7124	ADRB2,AKT1,FOS,LEP,NFE2L2,NFKB1,PPARG,MAPK1,MAPK3,RELA,RPS6KB1,STAT3,TNF	13/313
3_Member	KEGG Pathway	hsa05152	Tuberculosis	-13.1039	-11.0997	207,1385,1432,3553,3569,4790,5594,5595,5970,7040,7124	AKT1,CREB1,MAPK14,IL1B,IL6,NFKB1,MAPK1,MAPK3,RELA,TGFB1,TNF	11/180
3_Member	KEGG Pathway	hsa04662	B cell receptor signaling pathway	-13.0109	-11.0145	207,2353,3725,4790,4792,5594,5595,5777,5970	AKT1,FOS,JUN,NFKB1,NFKBIA,MAPK1,MAPK3,PTPN6,RELA	9/84
3_Member	WikiPathways	WP5144	NRP1-triggered signaling pathways in pancreatic cancer	-12.7841	-10.8058	207,1950,1956,4318,4790,5594,5595,5970	AKT1,EGF,EGFR,MMP9,NFKB1,MAPK1,MAPK3,RELA	8/54
3_Member	WikiPathways	WP2795	Cardiac hypertrophic response	-12.7165	-10.7445	207,1432,1950,4790,5594,5595,7040,7124	AKT1,MAPK14,EGF,NFKB1,MAPK1,MAPK3,TGFB1,TNF	8/55
3_Member	Reactome Gene Sets	R-HSA-2559583	Cellular Senescence	-12.6964	-10.728	1432,2353,3569,3576,3725,4790,5594,5595,5970,6774,7295	MAPK14,FOS,IL6,CXCL8,JUN,NFKB1,MAPK1,MAPK3,RELA,STAT3,TXN	11/196
3_Member	WikiPathways	WP2112	IL-17 signaling pathway	-12.5119	-10.5525	207,3605,4790,5594,5595,5970,6774	AKT1,IL17A,NFKB1,MAPK1,MAPK3,RELA,STAT3	7/32
3_Member	Reactome Gene Sets	R-HSA-166016	Toll Like Receptor 4 (TLR4) Cascade	-12.4347	-10.4851	1385,1432,2353,3725,4790,4792,5594,5595,5781,5970	CREB1,MAPK14,FOS,JUN,NFKB1,NFKBIA,MAPK1,MAPK3,PTPN11,RELA	10/146
3_Member	Reactome Gene Sets	R-HSA-168142	Toll Like Receptor 10 (TLR10) Cascade	-12.4305	-10.4851	1385,1432,2353,3725,4790,4792,5594,5595,5970	CREB1,MAPK14,FOS,JUN,NFKB1,NFKBIA,MAPK1,MAPK3,RELA	9/97
3_Member	Reactome Gene Sets	R-HSA-168176	Toll Like Receptor 5 (TLR5) Cascade	-12.4305	-10.4851	1385,1432,2353,3725,4790,4792,5594,5595,5970	CREB1,MAPK14,FOS,JUN,NFKB1,NFKBIA,MAPK1,MAPK3,RELA	9/97
3_Member	Reactome Gene Sets	R-HSA-975871	MyD88 cascade initiated on plasma membrane	-12.4305	-10.4851	1385,1432,2353,3725,4790,4792,5594,5595,5970	CREB1,MAPK14,FOS,JUN,NFKB1,NFKBIA,MAPK1,MAPK3,RELA	9/97
3_Member	Canonical Pathways	M7	PID FCER1 PATHWAY	-12.3973	-10.4587	207,2353,3725,4790,5594,5595,5781,5970	AKT1,FOS,JUN,NFKB1,MAPK1,MAPK3,PTPN11,RELA	8/60
3_Member	KEGG Pathway	hsa05170	Human immunodeficiency virus 1 infection	-12.3226	-10.389	207,1432,2353,3725,4790,4792,5594,5595,5970,6198,7124	AKT1,MAPK14,FOS,JUN,NFKB1,NFKBIA,MAPK1,MAPK3,RELA,RPS6KB1,TNF	11/212
3_Member	Reactome Gene Sets	R-HSA-975138	TRAF6 mediated induction of NFkB and MAP kinases upon TLR7/8 or 9 activation	-12.19	-10.2696	1385,1432,2353,3725,4790,4792,5594,5595,5970	CREB1,MAPK14,FOS,JUN,NFKB1,NFKBIA,MAPK1,MAPK3,RELA	9/103
3_Member	Reactome Gene Sets	R-HSA-975155	MyD88 dependent cascade initiated on endosome	-12.1514	-10.2406	1385,1432,2353,3725,4790,4792,5594,5595,5970	CREB1,MAPK14,FOS,JUN,NFKB1,NFKBIA,MAPK1,MAPK3,RELA	9/104
3_Member	WikiPathways	WP1544	MicroRNAs in cardiomyocyte hypertrophy	-12.1514	-10.2406	207,1432,1950,4790,5594,5595,6774,7040,7124	AKT1,MAPK14,EGF,NFKB1,MAPK1,MAPK3,STAT3,TGFB1,TNF	9/104
3_Member	KEGG Pathway	hsa05160	Hepatitis C	-12.1168	-10.2133	207,1950,1956,4790,4792,5594,5595,5970,6774,7124	AKT1,EGF,EGFR,NFKB1,NFKBIA,MAPK1,MAPK3,RELA,STAT3,TNF	10/157
3_Member	Reactome Gene Sets	R-HSA-168164	Toll Like Receptor 3 (TLR3) Cascade	-12.1132	-10.2133	1385,1432,2353,3725,4790,4792,5594,5595,5970	CREB1,MAPK14,FOS,JUN,NFKB1,NFKBIA,MAPK1,MAPK3,RELA	9/105
3_Member	Reactome Gene Sets	R-HSA-168181	Toll Like Receptor 7/8 (TLR7/8) Cascade	-12.1132	-10.2133	1385,1432,2353,3725,4790,4792,5594,5595,5970	CREB1,MAPK14,FOS,JUN,NFKB1,NFKBIA,MAPK1,MAPK3,RELA	9/105
3_Member	Reactome Gene Sets	R-HSA-168138	Toll Like Receptor 9 (TLR9) Cascade	-12.0007	-10.1055	1385,1432,2353,3725,4790,4792,5594,5595,5970	CREB1,MAPK14,FOS,JUN,NFKB1,NFKBIA,MAPK1,MAPK3,RELA	9/108
3_Member	KEGG Pathway	hsa05221	Acute myeloid leukemia	-11.9957	-10.1035	207,4790,5594,5595,5914,5970,6198,6774	AKT1,NFKB1,MAPK1,MAPK3,RARA,RELA,RPS6KB1,STAT3	8/67
3_Member	Reactome Gene Sets	R-HSA-2559582	Senescence-Associated Secretory Phenotype (SASP)	-11.8915	-10.0038	2353,3569,3576,3725,4790,5594,5595,5970,6774	FOS,IL6,CXCL8,JUN,NFKB1,MAPK1,MAPK3,RELA,STAT3	9/111
3_Member	KEGG Pathway	hsa04917	Prolactin signaling pathway	-11.8371	-9.95397	207,1432,2353,4790,5594,5595,5970,6774	AKT1,MAPK14,FOS,NFKB1,MAPK1,MAPK3,RELA,STAT3	8/70
3_Member	Reactome Gene Sets	R-HSA-168898	Toll-like Receptor Cascades	-11.8216	-9.94168	1385,1432,2353,3725,4790,4792,5594,5595,5781,5970	CREB1,MAPK14,FOS,JUN,NFKB1,NFKBIA,MAPK1,MAPK3,PTPN11,RELA	10/168
3_Member	Reactome Gene Sets	R-HSA-166058	MyD88:MAL(TIRAP) cascade initiated on plasma membrane	-11.8204	-9.94168	1385,1432,2353,3725,4790,4792,5594,5595,5970	CREB1,MAPK14,FOS,JUN,NFKB1,NFKBIA,MAPK1,MAPK3,RELA	9/113
3_Member	Reactome Gene Sets	R-HSA-168188	Toll Like Receptor TLR6:TLR2 Cascade	-11.8204	-9.94168	1385,1432,2353,3725,4790,4792,5594,5595,5970	CREB1,MAPK14,FOS,JUN,NFKB1,NFKBIA,MAPK1,MAPK3,RELA	9/113
3_Member	Reactome Gene Sets	R-HSA-448424	Interleukin-17 signaling	-11.7354	-9.85963	1385,1432,2353,3605,3725,4790,5594,5595	CREB1,MAPK14,FOS,IL17A,JUN,NFKB1,MAPK1,MAPK3	8/72
3_Member	Reactome Gene Sets	R-HSA-168179	Toll Like Receptor TLR1:TLR2 Cascade	-11.7163	-9.84398	1385,1432,2353,3725,4790,4792,5594,5595,5970	CREB1,MAPK14,FOS,JUN,NFKB1,NFKBIA,MAPK1,MAPK3,RELA	9/116
3_Member	Reactome Gene Sets	R-HSA-181438	Toll Like Receptor 2 (TLR2) Cascade	-11.7163	-9.84398	1385,1432,2353,3725,4790,4792,5594,5595,5970	CREB1,MAPK14,FOS,JUN,NFKB1,NFKBIA,MAPK1,MAPK3,RELA	9/116
3_Member	GO Biological Processes	GO:0071375	cellular response to peptide hormone stimulus	-11.6184	-9.75413	207,2353,3952,4780,4790,5468,5594,5595,5970,6198,6774	AKT1,FOS,LEP,NFE2L2,NFKB1,PPARG,MAPK1,MAPK3,RELA,RPS6KB1,STAT3	11/246
3_Member	KEGG Pathway	hsa04722	Neurotrophin signaling pathway	-11.6149	-9.75207	207,1432,3725,4790,4792,5594,5595,5781,5970	AKT1,MAPK14,JUN,NFKB1,NFKBIA,MAPK1,MAPK3,PTPN11,RELA	9/119
3_Member	KEGG Pathway	hsa04062	Chemokine signaling pathway	-11.2426	-9.41653	207,2919,3576,4790,4792,5594,5595,5970,6347,6774	AKT1,CXCL1,CXCL8,NFKB1,NFKBIA,MAPK1,MAPK3,RELA,CCL2,STAT3	10/192
3_Member	WikiPathways	WP2637	Interleukin-1 (IL-1) structural pathway	-11.1165	-9.30199	1432,2353,4790,4792,5594,5595,5970	MAPK14,FOS,NFKB1,NFKBIA,MAPK1,MAPK3,RELA	7/49
3_Member	KEGG Pathway	hsa04210	Apoptosis	-11.0872	-9.27524	207,2353,3725,4790,4792,5594,5595,5970,7124	AKT1,FOS,JUN,NFKB1,NFKBIA,MAPK1,MAPK3,RELA,TNF	9/136
3_Member	KEGG Pathway	hsa04218	Cellular senescence	-10.5491	-8.7664	207,1432,3569,3576,4790,5594,5595,5970,7040	AKT1,MAPK14,IL6,CXCL8,NFKB1,MAPK1,MAPK3,RELA,TGFB1	9/156
3_Member	Reactome Gene Sets	R-HSA-450294	MAP kinase activation	-10.2675	-8.50774	1385,1432,2353,3725,4790,5594,5595	CREB1,MAPK14,FOS,JUN,NFKB1,MAPK1,MAPK3	7/64
3_Member	KEGG Pathway	hsa05022	Pathways of neurodegeneration - multiple diseases	-9.75831	-8.04624	847,1432,2877,3553,3569,4790,5594,5595,5970,6647,7124,50507	CAT,MAPK14,GPX2,IL1B,IL6,NFKB1,MAPK1,MAPK3,RELA,SOD1,TNF,NOX4	12/476
3_Member	KEGG Pathway	hsa05203	Viral carcinogenesis	-9.50857	-7.81515	1385,3065,3725,4790,4792,5594,5595,5970,6774	CREB1,HDAC1,JUN,NFKB1,NFKBIA,MAPK1,MAPK3,RELA,STAT3	9/204
3_Member	WikiPathways	WP5124	Alzheimer's disease	-8.53782	-6.92486	207,3553,3569,4790,5594,5595,5970,7124,50507	AKT1,IL1B,IL6,NFKB1,MAPK1,MAPK3,RELA,TNF,NOX4	9/263
3_Member	KEGG Pathway	hsa04613	Neutrophil extracellular trap formation	-8.33385	-6.74268	207,1432,1991,3065,4790,5594,5595,5970	AKT1,MAPK14,ELANE,HDAC1,NFKB1,MAPK1,MAPK3,RELA	8/190
3_Member	KEGG Pathway	hsa04071	Sphingolipid signaling pathway	-8.29912	-6.71099	207,1432,4790,5594,5595,5970,7124	AKT1,MAPK14,NFKB1,MAPK1,MAPK3,RELA,TNF	7/121
3_Member	WikiPathways	WP4217	Ebola virus infection in host	-8.10509	-6.53685	207,1956,3565,4790,5594,5595,5970	AKT1,EGFR,IL4,NFKB1,MAPK1,MAPK3,RELA	7/129
3_Member	Reactome Gene Sets	R-HSA-2454202	Fc epsilon receptor (FCERI) signaling	-7.99015	-6.42915	2353,3725,4790,4792,5594,5595,5970	FOS,JUN,NFKB1,NFKBIA,MAPK1,MAPK3,RELA	7/134
3_Member	WikiPathways	WP2059	Alzheimer's disease and miRNA effects	-7.70645	-6.16677	207,3553,3569,4790,5594,5595,5970,7124,50507	AKT1,IL1B,IL6,NFKB1,MAPK1,MAPK3,RELA,TNF,NOX4	9/328
3_Member	KEGG Pathway	hsa04014	Ras signaling pathway	-7.59901	-6.07197	207,1950,1956,4790,5594,5595,5781,5970	AKT1,EGF,EGFR,NFKB1,MAPK1,MAPK3,PTPN11,RELA	8/236
3_Member	WikiPathways	WP3929	Chemokine signaling pathway	-7.34736	-5.83891	207,4790,4792,5594,5595,5970,6774	AKT1,NFKB1,NFKBIA,MAPK1,MAPK3,RELA,STAT3	7/166
3_Member	KEGG Pathway	hsa05010	Alzheimer disease	-7.12112	-5.6232	207,3553,3569,4790,5594,5595,5970,7124,50507	AKT1,IL1B,IL6,NFKB1,MAPK1,MAPK3,RELA,TNF,NOX4	9/384
3_Member	WikiPathways	WP4223	Ras signaling	-7.04111	-5.55169	207,1956,4790,5594,5595,5781,5970	AKT1,EGFR,NFKB1,MAPK1,MAPK3,PTPN11,RELA	7/184
4_Summary	KEGG Pathway	hsa04659	Th17 cell differentiation	-27.5024	-24.1538	196,1432,2353,3091,3553,3565,3569,3605,3725,4790,4792,5594,5595,5914,5970,6774,7040,207,240,1991,3596,3952,4318,4780,5468,5734,5777,5781,6647,7124,4851,6347,3162	AHR,MAPK14,FOS,HIF1A,IL1B,IL4,IL6,IL17A,JUN,NFKB1,NFKBIA,MAPK1,MAPK3,RARA,RELA,STAT3,TGFB1,AKT1,ALOX5,ELANE,IL13,LEP,MMP9,NFE2L2,PPARG,PTGER4,PTPN6,PTPN11,SOD1,TNF,NOTCH1,CCL2,HMOX1	33/-
4_Member	KEGG Pathway	hsa04659	Th17 cell differentiation	-27.5024	-24.1538	196,1432,2353,3091,3553,3565,3569,3605,3725,4790,4792,5594,5595,5914,5970,6774,7040	AHR,MAPK14,FOS,HIF1A,IL1B,IL4,IL6,IL17A,JUN,NFKB1,NFKBIA,MAPK1,MAPK3,RARA,RELA,STAT3,TGFB1	17/108
4_Member	WikiPathways	WP5130	Th17 cell differentiation pathway	-26.419	-23.2466	196,1432,2353,3091,3553,3565,3569,3605,3725,4790,4792,5594,5914,6774,7040	AHR,MAPK14,FOS,HIF1A,IL1B,IL4,IL6,IL17A,JUN,NFKB1,NFKBIA,MAPK1,RARA,STAT3,TGFB1	15/70
4_Member	GO Biological Processes	GO:0031347	regulation of defense response	-23.1517	-20.3217	196,207,240,1432,1991,3553,3565,3569,3596,3605,3952,4318,4780,4790,4792,5468,5595,5734,5777,5781,5970,6647,6774,7040,7124	AHR,AKT1,ALOX5,MAPK14,ELANE,IL1B,IL4,IL6,IL13,IL17A,LEP,MMP9,NFE2L2,NFKB1,NFKBIA,PPARG,MAPK3,PTGER4,PTPN6,PTPN11,RELA,SOD1,STAT3,TGFB1,TNF	25/792
4_Member	GO Biological Processes	GO:0050727	regulation of inflammatory response	-20.0525	-17.4821	196,240,1432,1991,3553,3565,3569,3596,3605,4318,4790,4792,5468,5734,5777,5970,6647,6774,7124	AHR,ALOX5,MAPK14,ELANE,IL1B,IL4,IL6,IL13,IL17A,MMP9,NFKB1,NFKBIA,PPARG,PTGER4,PTPN6,RELA,SOD1,STAT3,TNF	19/429
4_Member	GO Biological Processes	GO:0032102	negative regulation of response to external stimulus	-19.3947	-16.9154	196,207,240,1432,1991,3565,3596,3605,3952,4790,4851,5468,5734,5777,6347,6647,6774,7040,7124	AHR,AKT1,ALOX5,MAPK14,ELANE,IL4,IL13,IL17A,LEP,NFKB1,NOTCH1,PPARG,PTGER4,PTPN6,CCL2,SOD1,STAT3,TGFB1,TNF	19/465
4_Member	GO Biological Processes	GO:0001819	positive regulation of cytokine production	-17.4146	-15.0767	1432,1991,3091,3162,3553,3565,3569,3596,3605,3952,5734,5781,5914,5970,6647,6774,7040,7124	MAPK14,ELANE,HIF1A,HMOX1,IL1B,IL4,IL6,IL13,IL17A,LEP,PTGER4,PTPN11,RARA,RELA,SOD1,STAT3,TGFB1,TNF	18/497
4_Member	GO Biological Processes	GO:0031348	negative regulation of defense response	-16.3642	-14.1055	196,207,240,1432,1991,3565,3596,3605,4790,5468,5734,5777,6647,6774,7040	AHR,AKT1,ALOX5,MAPK14,ELANE,IL4,IL13,IL17A,NFKB1,PPARG,PTGER4,PTPN6,SOD1,STAT3,TGFB1	15/308
4_Member	GO Biological Processes	GO:0050728	negative regulation of inflammatory response	-15.7529	-13.5567	196,240,1432,1991,3565,3596,3605,4790,5468,5734,5777,6647,6774	AHR,ALOX5,MAPK14,ELANE,IL4,IL13,IL17A,NFKB1,PPARG,PTGER4,PTPN6,SOD1,STAT3	13/202
4_Member	Reactome Gene Sets	R-HSA-446652	Interleukin-1 family signaling	-12.2296	-10.2977	240,3553,3565,3596,4790,4792,5777,5781,5970,6774	ALOX5,IL1B,IL4,IL13,NFKB1,NFKBIA,PTPN6,PTPN11,RELA,STAT3	10/153
4_Member	GO Biological Processes	GO:0001818	negative regulation of cytokine production	-10.8583	-9.06114	1991,3162,3565,3569,3596,4790,5734,5777,5781,5914,7040,7124	ELANE,HMOX1,IL4,IL6,IL13,NFKB1,PTGER4,PTPN6,PTPN11,RARA,TGFB1,TNF	12/382
4_Member	GO Biological Processes	GO:0050778	positive regulation of immune response	-10.7124	-8.92498	1991,3553,3565,3569,3596,3605,4790,4792,5594,5777,5914,5970,7040,7124	ELANE,IL1B,IL4,IL6,IL13,IL17A,NFKB1,NFKBIA,MAPK1,PTPN6,RARA,RELA,TGFB1,TNF	14/622
4_Member	Canonical Pathways	M54	PID IL12 2PATHWAY	-10.3676	-8.6022	1432,2353,3553,3565,4790,5970,6774	MAPK14,FOS,IL1B,IL4,NFKB1,RELA,STAT3	7/62
5_Summary	KEGG Pathway	hsa05208	Chemical carcinogenesis - reactive oxygen species	-27.3446	-24.0375	196,207,847,1432,1728,1950,1956,2353,3091,3162,3725,4780,4790,4792,5594,5595,5781,5970,6647,50507,358,3569,4318,6649,362,1385,2877,3576,4851,6347,6774,7295	AHR,AKT1,CAT,MAPK14,NQO1,EGF,EGFR,FOS,HIF1A,HMOX1,JUN,NFE2L2,NFKB1,NFKBIA,MAPK1,MAPK3,PTPN11,RELA,SOD1,NOX4,AQP1,IL6,MMP9,SOD3,AQP5,CREB1,GPX2,CXCL8,NOTCH1,CCL2,STAT3,TXN	32/-
5_Member	KEGG Pathway	hsa05208	Chemical carcinogenesis - reactive oxygen species	-27.3446	-24.0375	196,207,847,1432,1728,1950,1956,2353,3091,3162,3725,4780,4790,4792,5594,5595,5781,5970,6647,50507	AHR,AKT1,CAT,MAPK14,NQO1,EGF,EGFR,FOS,HIF1A,HMOX1,JUN,NFE2L2,NFKB1,NFKBIA,MAPK1,MAPK3,PTPN11,RELA,SOD1,NOX4	20/223
5_Member	GO Biological Processes	GO:0000302	response to reactive oxygen species	-23.6209	-20.7454	207,358,847,1728,1956,2353,3091,3162,3569,3725,4318,4780,5594,5595,5970,6647,6649	AKT1,AQP1,CAT,NQO1,EGFR,FOS,HIF1A,HMOX1,IL6,JUN,MMP9,NFE2L2,MAPK1,MAPK3,RELA,SOD1,SOD3	17/178
5_Member	GO Biological Processes	GO:0034614	cellular response to reactive oxygen species	-22.2997	-19.5309	207,358,847,1728,1956,2353,3569,3725,4318,4780,5594,5595,5970,6647,6649	AKT1,AQP1,CAT,NQO1,EGFR,FOS,IL6,JUN,MMP9,NFE2L2,MAPK1,MAPK3,RELA,SOD1,SOD3	15/126
5_Member	GO Biological Processes	GO:0062197	cellular response to chemical stress	-21.8789	-19.1431	207,358,362,847,1728,1956,2353,3091,3162,3569,3725,4318,4780,5594,5595,5970,6647,6649	AKT1,AQP1,AQP5,CAT,NQO1,EGFR,FOS,HIF1A,HMOX1,IL6,JUN,MMP9,NFE2L2,MAPK1,MAPK3,RELA,SOD1,SOD3	18/280
5_Member	Reactome Gene Sets	R-HSA-2262752	Cellular responses to stress	-21.7891	-19.0638	207,847,1385,1432,1728,2353,2877,3091,3162,3569,3576,3725,4780,4790,4851,5594,5595,5970,6347,6647,6649,6774,7295,50507	AKT1,CAT,CREB1,MAPK14,NQO1,FOS,GPX2,HIF1A,HMOX1,IL6,CXCL8,JUN,NFE2L2,NFKB1,NOTCH1,MAPK1,MAPK3,RELA,CCL2,SOD1,SOD3,STAT3,TXN,NOX4	24/788
5_Member	GO Biological Processes	GO:0034599	cellular response to oxidative stress	-21.6805	-18.9754	207,358,847,1728,1956,2353,3091,3162,3569,3725,4318,4780,5594,5595,5970,6647,6649	AKT1,AQP1,CAT,NQO1,EGFR,FOS,HIF1A,HMOX1,IL6,JUN,MMP9,NFE2L2,MAPK1,MAPK3,RELA,SOD1,SOD3	17/230
5_Member	GO Biological Processes	GO:0006979	response to oxidative stress	-19.5889	-17.0854	207,358,847,1728,1956,2353,2877,3091,3162,3569,3725,4318,4780,5594,5595,5970,6647,6649	AKT1,AQP1,CAT,NQO1,EGFR,FOS,GPX2,HIF1A,HMOX1,IL6,JUN,MMP9,NFE2L2,MAPK1,MAPK3,RELA,SOD1,SOD3	18/375
5_Member	WikiPathways	WP408	Oxidative stress response	-19.3398	-16.872	847,1432,1728,2353,3162,4780,4790,6647,6649,50507	CAT,MAPK14,NQO1,FOS,HMOX1,NFE2L2,NFKB1,SOD1,SOD3,NOX4	10/33
5_Member	GO Biological Processes	GO:0010035	response to inorganic substance	-18.1967	-15.8119	207,358,847,1385,1728,1956,2353,3091,3162,3569,3725,4318,4780,5594,5595,5970,6647,6649,7295	AKT1,AQP1,CAT,CREB1,NQO1,EGFR,FOS,HIF1A,HMOX1,IL6,JUN,MMP9,NFE2L2,MAPK1,MAPK3,RELA,SOD1,SOD3,TXN	19/539
5_Member	GO Biological Processes	GO:0071276	cellular response to cadmium ion	-17.2367	-14.9295	207,1956,2353,3162,3725,4318,5594,5595,6647	AKT1,EGFR,FOS,HMOX1,JUN,MMP9,MAPK1,MAPK3,SOD1	9/31
5_Member	GO Biological Processes	GO:0046686	response to cadmium ion	-16.9413	-14.6572	207,847,1956,2353,3162,3725,4318,5594,5595,6647	AKT1,CAT,EGFR,FOS,HMOX1,JUN,MMP9,MAPK1,MAPK3,SOD1	10/54
5_Member	GO Biological Processes	GO:0010038	response to metal ion	-16.6682	-14.3915	207,358,847,1385,1728,1956,2353,3091,3162,3725,4318,4780,5594,5595,6647,6649	AKT1,AQP1,CAT,CREB1,NQO1,EGFR,FOS,HIF1A,HMOX1,JUN,MMP9,NFE2L2,MAPK1,MAPK3,SOD1,SOD3	16/369
5_Member	GO Biological Processes	GO:0071248	cellular response to metal ion	-15.7529	-13.5567	207,358,1385,1728,1956,2353,3162,3725,4318,4780,5594,5595,6647	AKT1,AQP1,CREB1,NQO1,EGFR,FOS,HMOX1,JUN,MMP9,NFE2L2,MAPK1,MAPK3,SOD1	13/202
5_Member	GO Biological Processes	GO:0071241	cellular response to inorganic substance	-14.9195	-12.7612	207,358,1385,1728,1956,2353,3162,3725,4318,4780,5594,5595,6647	AKT1,AQP1,CREB1,NQO1,EGFR,FOS,HMOX1,JUN,MMP9,NFE2L2,MAPK1,MAPK3,SOD1	13/234
5_Member	GO Biological Processes	GO:0042542	response to hydrogen peroxide	-10.4243	-8.6532	358,847,1728,3162,3569,4780,5970,6647	AQP1,CAT,NQO1,HMOX1,IL6,NFE2L2,RELA,SOD1	8/104
5_Member	GO Biological Processes	GO:0070301	cellular response to hydrogen peroxide	-8.36408	-6.76834	358,847,1728,3569,4780,5970	AQP1,CAT,NQO1,IL6,NFE2L2,RELA	6/66
6_Summary	WikiPathways	WP5088	Prostaglandin signaling	-26.8901	-23.6561	196,2919,3553,3569,3576,3605,4318,4790,5732,5734,6347,7040,7124,2353,3725,240,3162,3280,4851,5468,5777,5914,6774,50507,1991,3952,1432,5594,960,5781	AHR,CXCL1,IL1B,IL6,CXCL8,IL17A,MMP9,NFKB1,PTGER2,PTGER4,CCL2,TGFB1,TNF,FOS,JUN,ALOX5,HMOX1,HES1,NOTCH1,PPARG,PTPN6,RARA,STAT3,NOX4,ELANE,LEP,MAPK14,MAPK1,CD44,PTPN11	30/-
6_Member	WikiPathways	WP5088	Prostaglandin signaling	-26.8901	-23.6561	196,2919,3553,3569,3576,3605,4318,4790,5732,5734,6347,7040,7124	AHR,CXCL1,IL1B,IL6,CXCL8,IL17A,MMP9,NFKB1,PTGER2,PTGER4,CCL2,TGFB1,TNF	13/33
6_Member	KEGG Pathway	hsa05323	Rheumatoid arthritis	-14.4389	-12.3208	2353,2919,3553,3569,3576,3605,3725,6347,7040,7124	FOS,CXCL1,IL1B,IL6,CXCL8,IL17A,JUN,CCL2,TGFB1,TNF	10/93
6_Member	GO Biological Processes	GO:0008285	negative regulation of cell population proliferation	-12.748	-10.7723	240,2919,3162,3280,3553,3569,3576,3725,4851,5468,5777,5914,6347,6774,7040,7124,50507	ALOX5,CXCL1,HMOX1,HES1,IL1B,IL6,CXCL8,JUN,NOTCH1,PPARG,PTPN6,RARA,CCL2,STAT3,TGFB1,TNF,NOX4	17/787
6_Member	Reactome Gene Sets	R-HSA-6783783	Interleukin-10 signaling	-11.2506	-9.42183	2919,3553,3569,3576,6347,6774,7124	CXCL1,IL1B,IL6,CXCL8,CCL2,STAT3,TNF	7/47
6_Member	GO Biological Processes	GO:0050900	leukocyte migration	-10.2317	-8.47752	240,1991,2919,3553,3569,3576,3605,3952,6347,7124	ALOX5,ELANE,CXCL1,IL1B,IL6,CXCL8,IL17A,LEP,CCL2,TNF	10/243
6_Member	WikiPathways	WP5039	SARS-CoV-2 innate immunity evasion and cell-specific immune response	-10.1706	-8.42523	2919,3569,3576,4790,6347,7040,7124	CXCL1,IL6,CXCL8,NFKB1,CCL2,TGFB1,TNF	7/66
6_Member	WikiPathways	WP4891	COVID-19 adverse outcome pathway	-10.0786	-8.34279	3553,3569,3576,6347,7124	IL1B,IL6,CXCL8,CCL2,TNF	5/15
6_Member	KEGG Pathway	hsa05144	Malaria	-9.11047	-7.45299	3553,3569,3576,6347,7040,7124	IL1B,IL6,CXCL8,CCL2,TGFB1,TNF	6/50
6_Member	GO Biological Processes	GO:0006959	humoral immune response	-7.79012	-6.24118	240,1991,2919,3569,3576,4851,6347,7124	ALOX5,ELANE,CXCL1,IL6,CXCL8,NOTCH1,CCL2,TNF	8/223
6_Member	GO Biological Processes	GO:0097529	myeloid leukocyte migration	-6.41864	-4.98411	2919,3553,3569,3576,3605,6347	CXCL1,IL1B,IL6,CXCL8,IL17A,CCL2	6/139
6_Member	GO Biological Processes	GO:0030595	leukocyte chemotaxis	-6.25832	-4.83867	240,2919,3553,3569,3576,6347	ALOX5,CXCL1,IL1B,IL6,CXCL8,CCL2	6/148
6_Member	GO Biological Processes	GO:0006935	chemotaxis	-6.08704	-4.68542	240,1432,2919,3553,3569,3576,4851,5594,6347	ALOX5,MAPK14,CXCL1,IL1B,IL6,CXCL8,NOTCH1,MAPK1,CCL2	9/510
6_Member	GO Biological Processes	GO:0042330	taxis	-6.07297	-4.67234	240,1432,2919,3553,3569,3576,4851,5594,6347	ALOX5,MAPK14,CXCL1,IL1B,IL6,CXCL8,NOTCH1,MAPK1,CCL2	9/512
6_Member	GO Biological Processes	GO:0040011	locomotion	-5.94906	-4.5605	240,1432,2919,3553,3569,3576,4851,5594,6347	ALOX5,MAPK14,CXCL1,IL1B,IL6,CXCL8,NOTCH1,MAPK1,CCL2	9/530
6_Member	GO Biological Processes	GO:0097530	granulocyte migration	-5.73637	-4.37413	2919,3553,3576,3605,6347	CXCL1,IL1B,CXCL8,IL17A,CCL2	5/100
6_Member	KEGG Pathway	hsa04061	Viral protein interaction with cytokine and cytokine receptor	-5.73637	-4.37413	2919,3569,3576,6347,7124	CXCL1,IL6,CXCL8,CCL2,TNF	5/100
6_Member	GO Biological Processes	GO:0060326	cell chemotaxis	-5.48474	-4.1486	240,2919,3553,3569,3576,6347	ALOX5,CXCL1,IL1B,IL6,CXCL8,CCL2	6/201
6_Member	GO Biological Processes	GO:0030593	neutrophil chemotaxis	-4.65402	-3.40341	2919,3553,3576,6347	CXCL1,IL1B,CXCL8,CCL2	4/81
6_Member	GO Biological Processes	GO:0044344	cellular response to fibroblast growth factor stimulus	-4.57134	-3.32659	960,3576,5781,6347	CD44,CXCL8,PTPN11,CCL2	4/85
6_Member	GO Biological Processes	GO:0071621	granulocyte chemotaxis	-4.55131	-3.31098	2919,3553,3576,6347	CXCL1,IL1B,CXCL8,CCL2	4/86
6_Member	GO Biological Processes	GO:0071774	response to fibroblast growth factor	-4.43604	-3.20773	960,3576,5781,6347	CD44,CXCL8,PTPN11,CCL2	4/92
6_Member	GO Biological Processes	GO:1990266	neutrophil migration	-4.43604	-3.20773	2919,3553,3576,6347	CXCL1,IL1B,CXCL8,CCL2	4/92
6_Member	GO Biological Processes	GO:1904037	positive regulation of epithelial cell apoptotic process	-4.04116	-2.85397	3162,3569,6347	HMOX1,IL6,CCL2	3/43
6_Member	Reactome Gene Sets	R-HSA-380108	Chemokine receptors bind chemokines	-3.63048	-2.48304	2919,3576,6347	CXCL1,CXCL8,CCL2	3/59
6_Member	GO Biological Processes	GO:0061844	antimicrobial humoral immune response mediated by antimicrobial peptide	-3.32298	-2.19765	1991,2919,3576	ELANE,CXCL1,CXCL8	3/75
6_Member	GO Biological Processes	GO:0070098	chemokine-mediated signaling pathway	-3.17902	-2.06422	2919,3576,6347	CXCL1,CXCL8,CCL2	3/84
6_Member	GO Biological Processes	GO:1990868	response to chemokine	-3.06409	-1.95857	2919,3576,6347	CXCL1,CXCL8,CCL2	3/92
6_Member	GO Biological Processes	GO:1990869	cellular response to chemokine	-3.06409	-1.95857	2919,3576,6347	CXCL1,CXCL8,CCL2	3/92
6_Member	GO Biological Processes	GO:0071674	mononuclear cell migration	-2.82881	-1.73528	240,3569,6347	ALOX5,IL6,CCL2	3/111
6_Member	GO Biological Processes	GO:0019730	antimicrobial humoral response	-2.77399	-1.68263	1991,2919,3576	ELANE,CXCL1,CXCL8	3/116
6_Member	Reactome Gene Sets	R-HSA-375276	Peptide ligand-binding receptors	-2.10551	-1.04026	2919,3576,6347	CXCL1,CXCL8,CCL2	3/201
7_Summary	Reactome Gene Sets	R-HSA-6785807	Interleukin-4 and Interleukin-13 signaling	-25.4102	-22.3404	207,240,2353,3091,3162,3553,3565,3569,3576,3596,3605,4318,6347,6774,7040,7124,2919,3567,1950,4780,960,1432,1991,2651,3170,3280,3952,4851,5777,5781,5914,5970,196,3725,4790,154,1956,5468,5594,5595,7295,50507,59,6647,4586	AKT1,ALOX5,FOS,HIF1A,HMOX1,IL1B,IL4,IL6,CXCL8,IL13,IL17A,MMP9,CCL2,STAT3,TGFB1,TNF,CXCL1,IL5,EGF,NFE2L2,CD44,MAPK14,ELANE,GCNT2,FOXA2,HES1,LEP,NOTCH1,PTPN6,PTPN11,RARA,RELA,AHR,JUN,NFKB1,ADRB2,EGFR,PPARG,MAPK1,MAPK3,TXN,NOX4,ACTA2,SOD1,MUC5AC	45/-
7_Member	Reactome Gene Sets	R-HSA-6785807	Interleukin-4 and Interleukin-13 signaling	-25.4102	-22.3404	207,240,2353,3091,3162,3553,3565,3569,3576,3596,3605,4318,6347,6774,7040,7124	AKT1,ALOX5,FOS,HIF1A,HMOX1,IL1B,IL4,IL6,CXCL8,IL13,IL17A,MMP9,CCL2,STAT3,TGFB1,TNF	16/108
7_Member	WikiPathways	WP5285	Immune infiltration in pancreatic cancer	-23.2706	-20.4272	2919,3553,3565,3567,3569,3576,3596,3605,4318,6347,7040,7124	CXCL1,IL1B,IL4,IL5,IL6,CXCL8,IL13,IL17A,MMP9,CCL2,TGFB1,TNF	12/39
7_Member	WikiPathways	WP3624	Lung fibrosis	-22.5498	-19.7327	1950,3162,3553,3565,3567,3569,3576,3596,4318,4780,6347,7040,7124	EGF,HMOX1,IL1B,IL4,IL5,IL6,CXCL8,IL13,MMP9,NFE2L2,CCL2,TGFB1,TNF	13/64
7_Member	GO Biological Processes	GO:0022407	regulation of cell-cell adhesion	-20.4126	-17.78	207,240,960,1432,1991,2651,3170,3280,3553,3565,3569,3952,4851,5777,5781,5914,5970,6347,7040,7124	AKT1,ALOX5,CD44,MAPK14,ELANE,GCNT2,FOXA2,HES1,IL1B,IL4,IL6,LEP,NOTCH1,PTPN6,PTPN11,RARA,RELA,CCL2,TGFB1,TNF	20/492
7_Member	WikiPathways	WP5115	Network map of SARS-CoV-2 signaling pathway	-20.3344	-17.7182	196,207,2353,2919,3091,3553,3565,3567,3569,3576,3596,3605,3725,5777,6347,7124	AHR,AKT1,FOS,CXCL1,HIF1A,IL1B,IL4,IL5,IL6,CXCL8,IL13,IL17A,JUN,PTPN6,CCL2,TNF	16/218
7_Member	KEGG Pathway	hsa05321	Inflammatory bowel disease	-20.2747	-17.6665	3553,3565,3567,3569,3596,3605,3725,4790,5970,6774,7040,7124	IL1B,IL4,IL5,IL6,IL13,IL17A,JUN,NFKB1,RELA,STAT3,TGFB1,TNF	12/65
7_Member	GO Biological Processes	GO:0001934	positive regulation of protein phosphorylation	-19.9612	-17.405	154,207,960,1950,1956,1991,3280,3553,3565,3567,3569,3596,3952,4318,5468,5594,5595,5781,7040,7124,7295,50507	ADRB2,AKT1,CD44,EGF,EGFR,ELANE,HES1,IL1B,IL4,IL5,IL6,IL13,LEP,MMP9,PPARG,MAPK1,MAPK3,PTPN11,TGFB1,TNF,TXN,NOX4	22/714
7_Member	GO Biological Processes	GO:0042327	positive regulation of phosphorylation	-19.224	-16.7675	154,207,960,1950,1956,1991,3280,3553,3565,3567,3569,3596,3952,4318,5468,5594,5595,5781,7040,7124,7295,50507	ADRB2,AKT1,CD44,EGF,EGFR,ELANE,HES1,IL1B,IL4,IL5,IL6,IL13,LEP,MMP9,PPARG,MAPK1,MAPK3,PTPN11,TGFB1,TNF,TXN,NOX4	22/773
7_Member	GO Biological Processes	GO:0022409	positive regulation of cell-cell adhesion	-19.1981	-16.7472	207,240,960,1991,2651,3170,3280,3553,3565,3569,3952,5777,5781,5914,5970,6347,7124	AKT1,ALOX5,CD44,ELANE,GCNT2,FOXA2,HES1,IL1B,IL4,IL6,LEP,PTPN6,PTPN11,RARA,RELA,CCL2,TNF	17/321
7_Member	WikiPathways	WP5095	Overview of proinflammatory and profibrotic mediators	-18.3382	-15.9385	2919,3553,3565,3567,3569,3576,3596,3605,4318,4790,6347,7040,7124	CXCL1,IL1B,IL4,IL5,IL6,CXCL8,IL13,IL17A,MMP9,NFKB1,CCL2,TGFB1,TNF	13/129
7_Member	GO Biological Processes	GO:1903039	positive regulation of leukocyte cell-cell adhesion	-17.1478	-14.8523	207,240,960,1991,3280,3553,3565,3569,3952,5777,5781,5914,5970,6347,7124	AKT1,ALOX5,CD44,ELANE,HES1,IL1B,IL4,IL6,LEP,PTPN6,PTPN11,RARA,RELA,CCL2,TNF	15/273
7_Member	GO Biological Processes	GO:0045785	positive regulation of cell adhesion	-16.2308	-13.9861	207,240,960,1991,2651,3170,3280,3553,3565,3569,3952,5777,5781,5914,5970,6347,7124	AKT1,ALOX5,CD44,ELANE,GCNT2,FOXA2,HES1,IL1B,IL4,IL6,LEP,PTPN6,PTPN11,RARA,RELA,CCL2,TNF	17/482
7_Member	GO Biological Processes	GO:0050730	regulation of peptidyl-tyrosine phosphorylation	-16.09	-13.8587	960,1950,1956,3280,3565,3567,3569,3596,3952,5777,5781,7040,7124,50507	CD44,EGF,EGFR,HES1,IL4,IL5,IL6,IL13,LEP,PTPN6,PTPN11,TGFB1,TNF,NOX4	14/251
7_Member	WikiPathways	WP5198	Inflammatory bowel disease signaling	-15.798	-13.5956	3565,3567,3569,3596,3725,4790,6774,7040,7124	IL4,IL5,IL6,IL13,JUN,NFKB1,STAT3,TGFB1,TNF	9/43
7_Member	WikiPathways	WP530	Cytokines and inflammatory response	-15.5886	-13.403	2919,3553,3565,3567,3569,3596,7040,7124	CXCL1,IL1B,IL4,IL5,IL6,IL13,TGFB1,TNF	8/26
7_Member	GO Biological Processes	GO:0050865	regulation of cell activation	-15.2948	-13.1223	59,196,207,3162,3280,3553,3565,3567,3569,3596,3952,5777,5781,5914,6347,6647,7040,7124	ACTA2,AHR,AKT1,HMOX1,HES1,IL1B,IL4,IL5,IL6,IL13,LEP,PTPN6,PTPN11,RARA,CCL2,SOD1,TGFB1,TNF	18/657
7_Member	GO Biological Processes	GO:1903037	regulation of leukocyte cell-cell adhesion	-15.0287	-12.8648	207,240,960,1991,3280,3553,3565,3569,3952,5777,5781,5914,5970,6347,7124	AKT1,ALOX5,CD44,ELANE,HES1,IL1B,IL4,IL6,LEP,PTPN6,PTPN11,RARA,RELA,CCL2,TNF	15/379
7_Member	WikiPathways	WP3893	Development and heterogeneity of the ILC family	-14.7644	-12.6144	196,3553,3565,3567,3569,3596,3605,7124	AHR,IL1B,IL4,IL5,IL6,IL13,IL17A,TNF	8/32
7_Member	GO Biological Processes	GO:0050867	positive regulation of cell activation	-14.7643	-12.6144	59,207,3280,3553,3565,3567,3569,3596,3952,5777,5781,5914,6347,7040,7124	ACTA2,AKT1,HES1,IL1B,IL4,IL5,IL6,IL13,LEP,PTPN6,PTPN11,RARA,CCL2,TGFB1,TNF	15/395
7_Member	GO Biological Processes	GO:0050731	positive regulation of peptidyl-tyrosine phosphorylation	-14.7054	-12.5637	960,1950,3280,3565,3567,3569,3596,3952,5781,7040,7124,50507	CD44,EGF,HES1,IL4,IL5,IL6,IL13,LEP,PTPN11,TGFB1,TNF,NOX4	12/181
7_Member	GO Biological Processes	GO:0002694	regulation of leukocyte activation	-14.6609	-12.5219	196,207,3162,3280,3553,3565,3567,3569,3596,3952,5777,5781,5914,6347,6647,7040,7124	AHR,AKT1,HMOX1,HES1,IL1B,IL4,IL5,IL6,IL13,LEP,PTPN6,PTPN11,RARA,CCL2,SOD1,TGFB1,TNF	17/600
7_Member	GO Biological Processes	GO:1904892	regulation of receptor signaling pathway via STAT	-14.4876	-12.3618	1950,3280,3565,3567,3569,3952,4851,5468,7040,7124	EGF,HES1,IL4,IL5,IL6,LEP,NOTCH1,PPARG,TGFB1,TNF	10/92
7_Member	GO Biological Processes	GO:0002696	positive regulation of leukocyte activation	-13.6267	-11.5814	207,3280,3553,3565,3567,3569,3596,3952,5777,5781,5914,6347,7040,7124	AKT1,HES1,IL1B,IL4,IL5,IL6,IL13,LEP,PTPN6,PTPN11,RARA,CCL2,TGFB1,TNF	14/378
7_Member	GO Biological Processes	GO:1904894	positive regulation of receptor signaling pathway via STAT	-13.4616	-11.4394	3280,3565,3567,3569,3952,4851,7040,7124	HES1,IL4,IL5,IL6,LEP,NOTCH1,TGFB1,TNF	8/45
7_Member	GO Biological Processes	GO:0051249	regulation of lymphocyte activation	-13.2196	-11.2115	196,207,3280,3553,3565,3567,3569,3596,3952,5777,5781,5914,6347,6647,7040	AHR,AKT1,HES1,IL1B,IL4,IL5,IL6,IL13,LEP,PTPN6,PTPN11,RARA,CCL2,SOD1,TGFB1	15/504
7_Member	GO Biological Processes	GO:0051251	positive regulation of lymphocyte activation	-13.0476	-11.0474	207,3280,3553,3565,3567,3569,3596,3952,5777,5781,5914,6347,7040	AKT1,HES1,IL1B,IL4,IL5,IL6,IL13,LEP,PTPN6,PTPN11,RARA,CCL2,TGFB1	13/327
7_Member	Canonical Pathways	M5883	NABA SECRETED FACTORS	-12.7833	-10.8058	1950,2919,3553,3565,3567,3569,3576,3596,3605,3952,6347,7040,7124	EGF,CXCL1,IL1B,IL4,IL5,IL6,CXCL8,IL13,IL17A,LEP,CCL2,TGFB1,TNF	13/343
7_Member	KEGG Pathway	hsa04060	Cytokine-cytokine receptor interaction	-12.1708	-10.2552	2919,3553,3565,3567,3569,3576,3596,3605,3952,6347,7040,7124	CXCL1,IL1B,IL4,IL5,IL6,CXCL8,IL13,IL17A,LEP,CCL2,TGFB1,TNF	12/295
7_Member	GO Biological Processes	GO:0002697	regulation of immune effector process	-12.1188	-10.2133	196,3162,3553,3565,3567,3569,3596,3605,3952,5777,5914,7040,7124	AHR,HMOX1,IL1B,IL4,IL5,IL6,IL13,IL17A,LEP,PTPN6,RARA,TGFB1,TNF	13/387
7_Member	WikiPathways	WP5174	Ulcerative colitis signaling	-12.0213	-10.1245	3565,3567,3596,4790,7040,7124	IL4,IL5,IL13,NFKB1,TGFB1,TNF	6/18
7_Member	Canonical Pathways	M5885	NABA MATRISOME ASSOCIATED	-11.893	-10.0038	1950,1991,2919,3553,3565,3567,3569,3576,3596,3605,3952,4318,4586,6347,7040,7124	EGF,ELANE,CXCL1,IL1B,IL4,IL5,IL6,CXCL8,IL13,IL17A,LEP,MMP9,MUC5AC,CCL2,TGFB1,TNF	16/751
7_Member	GO Biological Processes	GO:0046427	positive regulation of receptor signaling pathway via JAK-STAT	-11.6932	-9.82756	3280,3565,3567,3569,3952,4851,7124	HES1,IL4,IL5,IL6,LEP,NOTCH1,TNF	7/41
7_Member	GO Biological Processes	GO:0046425	regulation of receptor signaling pathway via JAK-STAT	-11.3122	-9.47687	1950,3280,3565,3567,3569,3952,4851,7124	EGF,HES1,IL4,IL5,IL6,LEP,NOTCH1,TNF	8/81
7_Member	GO Biological Processes	GO:0070663	regulation of leukocyte proliferation	-11.2156	-9.39075	196,3280,3553,3565,3567,3569,3596,3952,5594,5595,5777	AHR,HES1,IL1B,IL4,IL5,IL6,IL13,LEP,MAPK1,MAPK3,PTPN6	11/268
7_Member	GO Biological Processes	GO:0002699	positive regulation of immune effector process	-11.1981	-9.37587	3162,3553,3565,3567,3569,3596,3605,5777,5914,7040,7124	HMOX1,IL1B,IL4,IL5,IL6,IL13,IL17A,PTPN6,RARA,TGFB1,TNF	11/269
7_Member	WikiPathways	WP2328	Allograft rejection	-10.9363	-9.13181	3553,3565,3567,3576,3596,3605,7040,7124	IL1B,IL4,IL5,CXCL8,IL13,IL17A,TGFB1,TNF	8/90
7_Member	GO Biological Processes	GO:0070665	positive regulation of leukocyte proliferation	-10.3067	-8.54477	3280,3553,3565,3567,3569,3596,3952,5594,5595	HES1,IL1B,IL4,IL5,IL6,IL13,LEP,MAPK1,MAPK3	9/166
7_Member	GO Biological Processes	GO:0002703	regulation of leukocyte mediated immunity	-10.1449	-8.40166	196,3162,3553,3565,3569,3596,3952,5777,7040,7124	AHR,HMOX1,IL1B,IL4,IL6,IL13,LEP,PTPN6,TGFB1,TNF	10/248
7_Member	GO Biological Processes	GO:0050870	positive regulation of T cell activation	-10.1278	-8.3856	207,3280,3553,3565,3569,3952,5777,5781,5914,6347	AKT1,HES1,IL1B,IL4,IL6,LEP,PTPN6,PTPN11,RARA,CCL2	10/249
7_Member	GO Biological Processes	GO:0002700	regulation of production of molecular mediator of immune response	-9.76254	-8.04946	3162,3553,3565,3567,3569,3596,3605,7040,7124	HMOX1,IL1B,IL4,IL5,IL6,IL13,IL17A,TGFB1,TNF	9/191
7_Member	GO Biological Processes	GO:0050863	regulation of T cell activation	-9.61903	-7.91589	207,3280,3553,3565,3569,3952,5777,5781,5914,6347,6647	AKT1,HES1,IL1B,IL4,IL6,LEP,PTPN6,PTPN11,RARA,CCL2,SOD1	11/378
7_Member	GO Biological Processes	GO:0050670	regulation of lymphocyte proliferation	-8.90175	-7.265	196,3280,3553,3565,3567,3569,3596,3952,5777	AHR,HES1,IL1B,IL4,IL5,IL6,IL13,LEP,PTPN6	9/239
7_Member	GO Biological Processes	GO:0032944	regulation of mononuclear cell proliferation	-8.83847	-7.20577	196,3280,3553,3565,3567,3569,3596,3952,5777	AHR,HES1,IL1B,IL4,IL5,IL6,IL13,LEP,PTPN6	9/243
7_Member	GO Biological Processes	GO:0002706	regulation of lymphocyte mediated immunity	-8.40647	-6.80688	196,3553,3565,3569,3952,5777,7040,7124	AHR,IL1B,IL4,IL6,LEP,PTPN6,TGFB1,TNF	8/186
7_Member	GO Biological Processes	GO:0042531	positive regulation of tyrosine phosphorylation of STAT protein	-8.32401	-6.73512	3280,3565,3569,3596,3952,7124	HES1,IL4,IL6,IL13,LEP,TNF	6/67
7_Member	GO Biological Processes	GO:0050864	regulation of B cell activation	-8.08173	-6.51564	196,3565,3567,3569,3596,5777,7040	AHR,IL4,IL5,IL6,IL13,PTPN6,TGFB1	7/130
7_Member	GO Biological Processes	GO:0002637	regulation of immunoglobulin production	-7.98954	-6.42915	3565,3567,3569,3596,7040,7124	IL4,IL5,IL6,IL13,TGFB1,TNF	6/76
7_Member	GO Biological Processes	GO:0002702	positive regulation of production of molecular mediator of immune response	-7.96771	-6.40873	3553,3565,3567,3569,3596,3605,7040	IL1B,IL4,IL5,IL6,IL13,IL17A,TGFB1	7/135
7_Member	GO Biological Processes	GO:0042509	regulation of tyrosine phosphorylation of STAT protein	-7.78902	-6.24118	3280,3565,3569,3596,3952,7124	HES1,IL4,IL6,IL13,LEP,TNF	6/82
7_Member	GO Biological Processes	GO:0050671	positive regulation of lymphocyte proliferation	-7.75245	-6.21075	3280,3553,3565,3567,3569,3596,3952	HES1,IL1B,IL4,IL5,IL6,IL13,LEP	7/145
7_Member	GO Biological Processes	GO:0150077	regulation of neuroinflammatory response	-7.69884	-6.16114	3553,3565,3569,4318,7124	IL1B,IL4,IL6,MMP9,TNF	5/41
7_Member	GO Biological Processes	GO:0032946	positive regulation of mononuclear cell proliferation	-7.69092	-6.15661	3280,3553,3565,3567,3569,3596,3952	HES1,IL1B,IL4,IL5,IL6,IL13,LEP	7/148
7_Member	KEGG Pathway	hsa04640	Hematopoietic cell lineage	-7.29538	-5.78943	960,3553,3565,3567,3569,7124	CD44,IL1B,IL4,IL5,IL6,TNF	6/99
7_Member	GO Biological Processes	GO:0002639	positive regulation of immunoglobulin production	-7.12377	-5.62524	3565,3567,3569,3596,7040	IL4,IL5,IL6,IL13,TGFB1	5/53
7_Member	GO Biological Processes	GO:0002822	regulation of adaptive immune response based on somatic recombination of immune receptors built from immunoglobulin superfamily domains	-6.94604	-5.46199	196,3553,3565,3569,5777,7040,7124	AHR,IL1B,IL4,IL6,PTPN6,TGFB1,TNF	7/190
7_Member	GO Biological Processes	GO:0002718	regulation of cytokine production involved in immune response	-6.775	-5.30668	3162,3553,3565,3569,7040,7124	HMOX1,IL1B,IL4,IL6,TGFB1,TNF	6/121
7_Member	GO Biological Processes	GO:0002819	regulation of adaptive immune response	-6.72164	-5.26013	196,3553,3565,3569,5777,7040,7124	AHR,IL1B,IL4,IL6,PTPN6,TGFB1,TNF	7/205
7_Member	GO Biological Processes	GO:0002698	negative regulation of immune effector process	-6.71187	-5.25149	196,3162,3565,5777,7040,7124	AHR,HMOX1,IL4,PTPN6,TGFB1,TNF	6/124
7_Member	KEGG Pathway	hsa05310	Asthma	-6.34457	-4.91874	3565,3567,3596,7124	IL4,IL5,IL13,TNF	4/31
7_Member	GO Biological Processes	GO:0050871	positive regulation of B cell activation	-6.13879	-4.73422	3565,3567,3569,3596,7040	IL4,IL5,IL6,IL13,TGFB1	5/83
7_Member	GO Biological Processes	GO:0042129	regulation of T cell proliferation	-5.72027	-4.35906	3280,3553,3565,3569,3952,5777	HES1,IL1B,IL4,IL6,LEP,PTPN6	6/183
7_Member	WikiPathways	WP4484	Control of immune tolerance by vasoactive intestinal peptide	-5.65743	-4.3023	3565,3567,7040	IL4,IL5,TGFB1	3/13
7_Member	GO Biological Processes	GO:0042102	positive regulation of T cell proliferation	-5.63164	-4.28046	3280,3553,3565,3569,3952	HES1,IL1B,IL4,IL6,LEP	5/105
7_Member	GO Biological Processes	GO:0002673	regulation of acute inflammatory response	-5.56443	-4.21976	3553,3565,3569,7124	IL1B,IL4,IL6,TNF	4/48
7_Member	KEGG Pathway	hsa04672	Intestinal immune network for IgA production	-5.5281	-4.19069	3565,3567,3569,7040	IL4,IL5,IL6,TGFB1	4/49
7_Member	GO Biological Processes	GO:0002824	positive regulation of adaptive immune response based on somatic recombination of immune receptors built from immunoglobulin superfamily domains	-5.29389	-3.9766	3553,3565,3569,7040,7124	IL1B,IL4,IL6,TGFB1,TNF	5/123
7_Member	GO Biological Processes	GO:0002708	positive regulation of lymphocyte mediated immunity	-5.22594	-3.91658	3553,3565,3569,7040,7124	IL1B,IL4,IL6,TGFB1,TNF	5/127
7_Member	GO Biological Processes	GO:0002821	positive regulation of adaptive immune response	-5.1928	-3.88918	3553,3565,3569,7040,7124	IL1B,IL4,IL6,TGFB1,TNF	5/129
7_Member	GO Biological Processes	GO:0002712	regulation of B cell mediated immunity	-5.08833	-3.79247	3565,5777,7040,7124	IL4,PTPN6,TGFB1,TNF	4/63
7_Member	GO Biological Processes	GO:0002889	regulation of immunoglobulin mediated immune response	-5.08833	-3.79247	3565,5777,7040,7124	IL4,PTPN6,TGFB1,TNF	4/63
7_Member	GO Biological Processes	GO:0030888	regulation of B cell proliferation	-5.03403	-3.74428	196,3565,3567,3596	AHR,IL4,IL5,IL13	4/65
7_Member	GO Biological Processes	GO:0002705	positive regulation of leukocyte mediated immunity	-4.88858	-3.61043	3553,3565,3569,7040,7124	IL1B,IL4,IL6,TGFB1,TNF	5/149
7_Member	GO Biological Processes	GO:0002726	positive regulation of T cell cytokine production	-4.70694	-3.44899	3553,3565,3569	IL1B,IL4,IL6	3/26
7_Member	WikiPathways	WP4494	Selective expression of chemokine receptors during T-cell polarization	-4.51588	-3.27858	3565,3567,7040	IL4,IL5,TGFB1	3/30
7_Member	GO Biological Processes	GO:0002709	regulation of T cell mediated immunity	-4.32843	-3.11405	196,3553,3565,3569	AHR,IL1B,IL4,IL6	4/98
7_Member	GO Biological Processes	GO:0002724	regulation of T cell cytokine production	-4.20326	-3.00176	3553,3565,3569	IL1B,IL4,IL6	3/38
7_Member	KEGG Pathway	hsa05330	Allograft rejection	-4.20326	-3.00176	3565,3567,7124	IL4,IL5,TNF	3/38
7_Member	GO Biological Processes	GO:0097191	extrinsic apoptotic signaling pathway	-4.11735	-2.92108	3553,3565,7040,7124	IL1B,IL4,TGFB1,TNF	4/111
7_Member	GO Biological Processes	GO:0002714	positive regulation of B cell mediated immunity	-4.07195	-2.88326	3565,7040,7124	IL4,TGFB1,TNF	3/42
7_Member	GO Biological Processes	GO:0002891	positive regulation of immunoglobulin mediated immune response	-4.07195	-2.88326	3565,7040,7124	IL4,TGFB1,TNF	3/42
7_Member	GO Biological Processes	GO:0030890	positive regulation of B cell proliferation	-3.98178	-2.80113	3565,3567,3596	IL4,IL5,IL13	3/45
7_Member	GO Biological Processes	GO:0002711	positive regulation of T cell mediated immunity	-3.42943	-2.2973	3553,3565,3569	IL1B,IL4,IL6	3/69
7_Member	GO Biological Processes	GO:0097190	apoptotic signaling pathway	-3.38989	-2.26066	3162,3553,3565,7040,7124	HMOX1,IL1B,IL4,TGFB1,TNF	5/310
7_Member	WikiPathways	WP5218	Extrafollicular and follicular B cell activation by SARS-CoV-2	-3.32298	-2.19765	3565,3569,7124	IL4,IL6,TNF	3/75
7_Member	GO Biological Processes	GO:0002720	positive regulation of cytokine production involved in immune response	-3.22512	-2.1065	3553,3565,3569	IL1B,IL4,IL6	3/81
8_Summary	WikiPathways	WP2431	Spinal cord injury	-24.5713	-21.6206	358,1956,2353,2919,3553,3565,3569,3576,3952,4318,5594,5595,6347,7040,7124,50507,207,1991,3162,5734,4851,154,5914	AQP1,EGFR,FOS,CXCL1,IL1B,IL4,IL6,CXCL8,LEP,MMP9,MAPK1,MAPK3,CCL2,TGFB1,TNF,NOX4,AKT1,ELANE,HMOX1,PTGER4,NOTCH1,ADRB2,RARA	23/-
8_Member	WikiPathways	WP2431	Spinal cord injury	-24.5713	-21.6206	358,1956,2353,2919,3553,3565,3569,3576,3952,4318,5594,5595,6347,7040,7124,50507	AQP1,EGFR,FOS,CXCL1,IL1B,IL4,IL6,CXCL8,LEP,MMP9,MAPK1,MAPK3,CCL2,TGFB1,TNF,NOX4	16/121
8_Member	GO Biological Processes	GO:0002685	regulation of leukocyte migration	-11.9982	-10.1045	207,1991,3162,3565,3569,3576,5594,5595,5734,6347,7124	AKT1,ELANE,HMOX1,IL4,IL6,CXCL8,MAPK1,MAPK3,PTGER4,CCL2,TNF	11/227
8_Member	GO Biological Processes	GO:0050920	regulation of chemotaxis	-9.04833	-7.39613	1991,3565,3569,3576,4851,5594,5595,6347,7040	ELANE,IL4,IL6,CXCL8,NOTCH1,MAPK1,MAPK3,CCL2,TGFB1	9/230
8_Member	GO Biological Processes	GO:0002688	regulation of leukocyte chemotaxis	-6.67067	-5.21532	3565,3569,3576,5594,5595,6347	IL4,IL6,CXCL8,MAPK1,MAPK3,CCL2	6/126
8_Member	GO Biological Processes	GO:0050921	positive regulation of chemotaxis	-6.34607	-4.91874	3565,3569,3576,5594,5595,7040	IL4,IL6,CXCL8,MAPK1,MAPK3,TGFB1	6/143
8_Member	GO Biological Processes	GO:0002687	positive regulation of leukocyte migration	-6.27562	-4.85495	3565,3569,3576,5594,5595,7124	IL4,IL6,CXCL8,MAPK1,MAPK3,TNF	6/147
8_Member	GO Biological Processes	GO:0002690	positive regulation of leukocyte chemotaxis	-5.8242	-4.44738	3565,3569,3576,5594,5595	IL4,IL6,CXCL8,MAPK1,MAPK3	5/96
8_Member	GO Biological Processes	GO:0071622	regulation of granulocyte chemotaxis	-5.39019	-4.06406	3565,3576,5594,5595	IL4,CXCL8,MAPK1,MAPK3	4/53
8_Member	GO Biological Processes	GO:0006897	endocytosis	-4.03234	-2.84545	154,1991,3576,3952,5594,5595,5914	ADRB2,ELANE,CXCL8,LEP,MAPK1,MAPK3,RARA	7/529
9_Summary	GO Biological Processes	GO:0070848	response to growth factor	-24.466	-21.5324	59,207,847,960,1385,1432,1956,2353,2651,3065,3280,3576,3725,4851,5468,5594,5595,5781,5970,6198,6347,6774,7040	ACTA2,AKT1,CAT,CD44,CREB1,MAPK14,EGFR,FOS,GCNT2,HDAC1,HES1,CXCL8,JUN,NOTCH1,PPARG,MAPK1,MAPK3,PTPN11,RELA,RPS6KB1,CCL2,STAT3,TGFB1	23/-
9_Member	GO Biological Processes	GO:0070848	response to growth factor	-24.466	-21.5324	59,207,847,960,1385,1432,1956,2353,2651,3065,3280,3576,3725,4851,5468,5594,5595,5781,5970,6198,6347,6774,7040	ACTA2,AKT1,CAT,CD44,CREB1,MAPK14,EGFR,FOS,GCNT2,HDAC1,HES1,CXCL8,JUN,NOTCH1,PPARG,MAPK1,MAPK3,PTPN11,RELA,RPS6KB1,CCL2,STAT3,TGFB1	23/521
9_Member	GO Biological Processes	GO:0071363	cellular response to growth factor stimulus	-23.5213	-20.6641	59,207,847,960,1385,1432,1956,2353,2651,3065,3280,3576,3725,4851,5468,5595,5781,5970,6198,6347,6774,7040	ACTA2,AKT1,CAT,CD44,CREB1,MAPK14,EGFR,FOS,GCNT2,HDAC1,HES1,CXCL8,JUN,NOTCH1,PPARG,MAPK3,PTPN11,RELA,RPS6KB1,CCL2,STAT3,TGFB1	22/489
10_Summary	WikiPathways	WP5113	Antiviral and anti-inflammatory effects of Nrf2 on SARS-CoV-2 pathway	-21.967	-19.2205	1728,3162,3553,3569,3576,4780,4790,4792,5970,6347,7124,2919,3605,6774,240,847,2877,6647,6649,7295,3565,207,1432,2353,3725,3952,5468,7040,1950,4318,50507,1956,1385,5781,1991,5594,3596,3170,5595,59,3065,5777,4586,3091	NQO1,HMOX1,IL1B,IL6,CXCL8,NFE2L2,NFKB1,NFKBIA,RELA,CCL2,TNF,CXCL1,IL17A,STAT3,ALOX5,CAT,GPX2,SOD1,SOD3,TXN,IL4,AKT1,MAPK14,FOS,JUN,LEP,PPARG,TGFB1,EGF,MMP9,NOX4,EGFR,CREB1,PTPN11,ELANE,MAPK1,IL13,FOXA2,MAPK3,ACTA2,HDAC1,PTPN6,MUC5AC,HIF1A	44/-
10_Member	WikiPathways	WP5113	Antiviral and anti-inflammatory effects of Nrf2 on SARS-CoV-2 pathway	-21.967	-19.2205	1728,3162,3553,3569,3576,4780,4790,4792,5970,6347,7124	NQO1,HMOX1,IL1B,IL6,CXCL8,NFE2L2,NFKB1,NFKBIA,RELA,CCL2,TNF	11/32
10_Member	Canonical Pathways	M196	PID IL23 PATHWAY	-18.7669	-16.3478	2919,3553,3569,3605,4790,4792,5970,6347,6774,7124	CXCL1,IL1B,IL6,IL17A,NFKB1,NFKBIA,RELA,CCL2,STAT3,TNF	10/37
10_Member	WikiPathways	WP15	Selenium micronutrient network	-18.7091	-16.295	240,847,2877,3553,3569,4790,5970,6347,6647,6649,7124,7295	ALOX5,CAT,GPX2,IL1B,IL6,NFKB1,RELA,CCL2,SOD1,SOD3,TNF,TXN	12/86
10_Member	WikiPathways	WP176	Folate metabolism	-17.8411	-15.4748	847,2877,3553,3565,3569,4790,5970,6347,6647,6649,7124	CAT,GPX2,IL1B,IL4,IL6,NFKB1,RELA,CCL2,SOD1,SOD3,TNF	11/69
10_Member	KEGG Pathway	hsa04932	Non-alcoholic fatty liver disease	-17.2714	-14.9562	207,1432,2353,3553,3569,3576,3725,3952,4790,5468,5970,7040,7124	AKT1,MAPK14,FOS,IL1B,IL6,CXCL8,JUN,LEP,NFKB1,PPARG,RELA,TGFB1,TNF	13/155
10_Member	WikiPathways	WP5055	Burn wound healing	-17.2172	-14.914	207,1950,2919,3553,3569,3576,4318,4790,4792,6347,7124,50507	AKT1,EGF,CXCL1,IL1B,IL6,CXCL8,MMP9,NFKB1,NFKBIA,CCL2,TNF,NOX4	12/113
10_Member	WikiPathways	WP4496	Signal transduction through IL1R	-16.9563	-14.6685	1432,3553,3569,3725,4790,4792,5970,7040,7124	MAPK14,IL1B,IL6,JUN,NFKB1,NFKBIA,RELA,TGFB1,TNF	9/33
10_Member	Canonical Pathways	M15	PID LYSOPHOSPHOLIPID PATHWAY	-16.0747	-13.8467	207,1956,2353,3569,3576,3725,4318,4790,4792,5970	AKT1,EGFR,FOS,IL6,CXCL8,JUN,MMP9,NFKB1,NFKBIA,RELA	10/65
10_Member	KEGG Pathway	hsa04936	Alcoholic liver disease	-15.9904	-13.7689	207,1432,2919,3553,3569,3576,3605,4790,4792,5970,7124,50507	AKT1,MAPK14,CXCL1,IL1B,IL6,CXCL8,IL17A,NFKB1,NFKBIA,RELA,TNF,NOX4	12/142
10_Member	WikiPathways	WP5272	LDL- influence on CD14 and TLR4	-15.9144	-13.6962	207,1385,1432,3553,3569,4790,5970,6347	AKT1,CREB1,MAPK14,IL1B,IL6,NFKB1,RELA,CCL2	8/24
10_Member	WikiPathways	WP4396	Nonalcoholic fatty liver disease	-13.824	-11.745	207,3553,3569,3576,3725,3952,4790,5970,6347,7040,7124	AKT1,IL1B,IL6,CXCL8,JUN,LEP,NFKB1,RELA,CCL2,TGFB1,TNF	11/155
10_Member	KEGG Pathway	hsa05120	Epithelial cell signaling in Helicobacter pylori infection	-13.7543	-11.6822	1432,1956,2919,3576,3725,4790,4792,5781,5970	MAPK14,EGFR,CXCL1,CXCL8,JUN,NFKB1,NFKBIA,PTPN11,RELA	9/70
10_Member	WikiPathways	WP1533	Vitamin B12 metabolism	-12.9953	-11.0008	3553,3569,4790,5970,6347,6647,6649,7124	IL1B,IL6,NFKB1,RELA,CCL2,SOD1,SOD3,TNF	8/51
10_Member	Canonical Pathways	M45	PID CD40 PATHWAY	-12.6184	-10.6537	207,1432,3565,3725,4790,4792,5970	AKT1,MAPK14,IL4,JUN,NFKB1,NFKBIA,RELA	7/31
10_Member	KEGG Pathway	hsa05134	Legionellosis	-12.5852	-10.6223	2919,3553,3569,3576,4790,4792,5970,7124	CXCL1,IL1B,IL6,CXCL8,NFKB1,NFKBIA,RELA,TNF	8/57
10_Member	WikiPathways	WP3617	Photodynamic therapy-induced NF-kB survival signaling	-12.2133	-10.2847	3553,3569,3576,4318,4790,5970,7124	IL1B,IL6,CXCL8,MMP9,NFKB1,RELA,TNF	7/35
10_Member	WikiPathways	WP4329	miRNA role in immune response in sepsis	-12.1057	-10.2074	1432,1991,3569,3576,4790,4792,5970,7124	MAPK14,ELANE,IL6,CXCL8,NFKB1,NFKBIA,RELA,TNF	8/65
10_Member	WikiPathways	WP4478	LTF danger signal response pathway	-11.8571	-9.97246	3553,3569,3576,4790,5594,7124	IL1B,IL6,CXCL8,NFKB1,MAPK1,TNF	6/19
10_Member	WikiPathways	WP4480	Altered glycosylation of MUC1 in tumor microenvironment	-11.4517	-9.6056	3569,4790,4792,5970,7124	IL6,NFKB1,NFKBIA,RELA,TNF	5/9
10_Member	WikiPathways	WP4482	Vitamin D in inflammatory diseases	-11.4198	-9.57642	1432,3569,4790,4792,5970,7124	MAPK14,IL6,NFKB1,NFKBIA,RELA,TNF	6/22
10_Member	WikiPathways	WP262	Ebstein-Barr virus LMP1 signaling	-11.2892	-9.45786	3576,4790,4792,5594,5970,7124	CXCL8,NFKB1,NFKBIA,MAPK1,RELA,TNF	6/23
10_Member	KEGG Pathway	hsa05162	Measles	-11.0014	-9.19316	207,2353,3553,3569,3725,4790,4792,5970,6774	AKT1,FOS,IL1B,IL6,JUN,NFKB1,NFKBIA,RELA,STAT3	9/139
10_Member	GO Biological Processes	GO:0035994	response to muscle stretch	-10.9332	-9.13117	1432,2353,3725,4790,4792,5970	MAPK14,FOS,JUN,NFKB1,NFKBIA,RELA	6/26
10_Member	KEGG Pathway	hsa05146	Amoebiasis	-10.4928	-8.71361	2919,3553,3569,3576,4790,5970,7040,7124	CXCL1,IL1B,IL6,CXCL8,NFKB1,RELA,TGFB1,TNF	8/102
10_Member	WikiPathways	WP4919	Neuroinflammation	-10.4452	-8.67068	1432,2353,3725,4792,5970	MAPK14,FOS,JUN,NFKBIA,RELA	5/13
10_Member	WikiPathways	WP2435	Quercetin and Nf-kB / AP-1 induced apoptosis	-9.91651	-8.19429	2353,3725,4780,4790,4792	FOS,JUN,NFE2L2,NFKB1,NFKBIA	5/16
10_Member	WikiPathways	WP4136	Fibrin complement receptor 3 signaling pathway	-9.52179	-7.82548	207,3569,4790,5970,6347,7124	AKT1,IL6,NFKB1,RELA,CCL2,TNF	6/43
10_Member	WikiPathways	WP4630	Measles virus infection	-9.48518	-7.79464	2353,3553,3569,3725,4790,4792,5970,6774	FOS,IL1B,IL6,JUN,NFKB1,NFKBIA,RELA,STAT3	8/136
10_Member	WikiPathways	WP4008	NO/cGMP/PKG mediated neuroprotection	-9.27867	-7.60221	1385,3553,4790,4792,5970,7124	CREB1,IL1B,NFKB1,NFKBIA,RELA,TNF	6/47
10_Member	GO Biological Processes	GO:0035094	response to nicotine	-9.22136	-7.5504	3162,3596,4790,5594,5970,7124	HMOX1,IL13,NFKB1,MAPK1,RELA,TNF	6/48
10_Member	KEGG Pathway	hsa04064	NF-kappa B signaling pathway	-8.76066	-7.13226	2919,3553,3576,4790,4792,5970,7124	CXCL1,IL1B,CXCL8,NFKB1,NFKBIA,RELA,TNF	7/104
10_Member	Reactome Gene Sets	R-HSA-9660826	Purinergic signaling in leishmaniasis infection	-8.74541	-7.12112	3162,3553,4790,5970,7295	HMOX1,IL1B,NFKB1,RELA,TXN	5/26
10_Member	Reactome Gene Sets	R-HSA-9664424	Cell recruitment (pro-inflammatory response)	-8.74541	-7.12112	3162,3553,4790,5970,7295	HMOX1,IL1B,NFKB1,RELA,TXN	5/26
10_Member	WikiPathways	WP3865	Novel intracellular components of RIG-I-like receptor pathway	-8.61886	-7.00028	1432,3576,4790,4792,5970,7124	MAPK14,CXCL8,NFKB1,NFKBIA,RELA,TNF	6/60
10_Member	WikiPathways	WP3851	TLR4 signaling and tolerance	-8.57238	-6.95621	3569,3576,4790,4792,7124	IL6,CXCL8,NFKB1,NFKBIA,TNF	5/28
10_Member	KEGG Pathway	hsa01523	Antifolate resistance	-8.41235	-6.80965	3553,3569,4790,5970,7124	IL1B,IL6,NFKB1,RELA,TNF	5/30
10_Member	GO Biological Processes	GO:0007249	I-kappaB kinase/NF-kappaB signaling	-8.24574	-6.6636	207,3553,4790,4792,5970,7124	AKT1,IL1B,NFKB1,NFKBIA,RELA,TNF	6/69
10_Member	WikiPathways	WP4880	Host-pathogen interaction of human coronaviruses - interferon induction	-8.19283	-6.61439	1432,2353,3725,4790,4792	MAPK14,FOS,JUN,NFKB1,NFKBIA	5/33
10_Member	KEGG Pathway	hsa04622	RIG-I-like receptor signaling pathway	-8.16984	-6.59286	1432,3576,4790,4792,5970,7124	MAPK14,CXCL8,NFKB1,NFKBIA,RELA,TNF	6/71
10_Member	GO Biological Processes	GO:0070741	response to interleukin-6	-8.12442	-6.55329	3170,3569,4790,5970,6774	FOXA2,IL6,NFKB1,RELA,STAT3	5/34
10_Member	Canonical Pathways	M12705	SIG CD40PATHWAYMAP	-8.12442	-6.55329	1432,4790,4792,5594,5595	MAPK14,NFKB1,NFKBIA,MAPK1,MAPK3	5/34
10_Member	CORUM	CORUM:5464	IKBA-p50-p65 Nf(kappa)B complex	-8.10754	-6.53786	4790,4792,5970	NFKB1,NFKBIA,RELA	3/3
10_Member	CORUM	CORUM:5492	IKBA-p50-p65 Nf(kappa)B complex	-8.10754	-6.53786	4790,4792,5970	NFKB1,NFKBIA,RELA	3/3
10_Member	WikiPathways	WP254	Apoptosis	-7.60341	-6.07571	207,3725,4790,4792,5970,7124	AKT1,JUN,NFKB1,NFKBIA,RELA,TNF	6/88
10_Member	Reactome Gene Sets	R-HSA-844456	The NLRP3 inflammasome	-7.5725	-6.04807	3162,4790,5970,7295	HMOX1,NFKB1,RELA,TXN	4/16
10_Member	WikiPathways	WP289	Myometrial relaxation and contraction pathways	-7.53307	-6.01058	59,1385,2353,3553,3569,3725,4790	ACTA2,CREB1,FOS,IL1B,IL6,JUN,NFKB1	7/156
10_Member	Canonical Pathways	M26	PID NFKAPPAB ATYPICAL PATHWAY	-7.45665	-5.93932	1432,4790,4792,5970	MAPK14,NFKB1,NFKBIA,RELA	4/17
10_Member	WikiPathways	WP4337	ncRNAs involved in STAT3 signaling in hepatocellular carcinoma	-7.45665	-5.93932	3569,4790,5970,6774	IL6,NFKB1,RELA,STAT3	4/17
10_Member	Reactome Gene Sets	R-HSA-9824446	Viral Infection Pathways	-7.44058	-5.92454	207,1385,1956,3065,3605,4780,4790,4792,5777,5781,5970,7040	AKT1,CREB1,EGFR,HDAC1,IL17A,NFE2L2,NFKB1,NFKBIA,PTPN6,PTPN11,RELA,TGFB1	12/767
10_Member	Reactome Gene Sets	R-HSA-622312	Inflammasomes	-7.05878	-5.56876	3162,4790,5970,7295	HMOX1,NFKB1,RELA,TXN	4/21
10_Member	WikiPathways	WP4961	STING pathway in Kawasaki-like disease and COVID-19	-7.05878	-5.56876	3553,4790,4792,5970	IL1B,NFKB1,NFKBIA,RELA	4/21
10_Member	Reactome Gene Sets	R-HSA-168643	Nucleotide-binding domain, leucine rich repeat containing receptor (NLR) signaling pathways	-6.96237	-5.47713	1432,3162,4790,5970,7295	MAPK14,HMOX1,NFKB1,RELA,TXN	5/57
10_Member	Canonical Pathways	M37	PID NFKAPPAB CANONICAL PATHWAY	-6.88997	-5.41357	4790,4792,5970,7124	NFKB1,NFKBIA,RELA,TNF	4/23
10_Member	Reactome Gene Sets	R-HSA-9679506	SARS-CoV Infections	-6.84439	-5.36973	207,3065,3605,4780,4790,4792,5777,5781,5970	AKT1,HDAC1,IL17A,NFE2L2,NFKB1,NFKBIA,PTPN6,PTPN11,RELA	9/414
10_Member	WikiPathways	WP5072	Modulators of TCR signaling and T cell activation	-6.81251	-5.33968	207,4790,4792,5777,5970	AKT1,NFKB1,NFKBIA,PTPN6,RELA	5/61
10_Member	Reactome Gene Sets	R-HSA-5660668	CLEC7A/inflammasome pathway	-6.80839	-5.3372	3553,4790,5970	IL1B,NFKB1,RELA	3/6
10_Member	Reactome Gene Sets	R-HSA-5603029	IkBA variant leads to EDA-ID	-6.56597	-5.11833	4790,4792,5970	NFKB1,NFKBIA,RELA	3/7
10_Member	WikiPathways	WP4876	Activation of NLRP3 inflammasome by SARS-CoV-2	-6.56597	-5.11833	3553,4790,5970	IL1B,NFKB1,RELA	3/7
10_Member	WikiPathways	WP2583	T cell receptor and co-stimulatory signaling	-6.52921	-5.08482	207,4790,4792,5777	AKT1,NFKB1,NFKBIA,PTPN6	4/28
10_Member	WikiPathways	WP4655	Cytosolic DNA-sensing pathway	-6.38861	-4.95598	3553,3569,4790,4792,5970	IL1B,IL6,NFKB1,NFKBIA,RELA	5/74
10_Member	GO Biological Processes	GO:0071316	cellular response to nicotine	-6.36248	-4.93248	4790,5970,7124	NFKB1,RELA,TNF	3/8
10_Member	WikiPathways	WP4562	Canonical NF-kB pathway	-6.36248	-4.93248	4790,4792,5970	NFKB1,NFKBIA,RELA	3/8
10_Member	KEGG Pathway	hsa04623	Cytosolic DNA-sensing pathway	-6.35932	-4.9314	3553,3569,4790,4792,5970	IL1B,IL6,NFKB1,NFKBIA,RELA	5/75
10_Member	GO Biological Processes	GO:0071354	cellular response to interleukin-6	-6.34457	-4.91874	3569,4790,5970,6774	IL6,NFKB1,RELA,STAT3	4/31
10_Member	WikiPathways	WP3414	Initiation of transcription and translation elongation at the HIV-1 LTR	-6.28723	-4.86553	3065,4790,4792,5970	HDAC1,NFKB1,NFKBIA,RELA	4/32
10_Member	Reactome Gene Sets	R-HSA-448706	Interleukin-1 processing	-6.18701	-4.77997	3553,4790,5970	IL1B,NFKB1,RELA	3/9
10_Member	WikiPathways	WP4479	Supression of HMGB1 mediated inflammation by THBD	-6.18701	-4.77997	4790,4792,5970	NFKB1,NFKBIA,RELA	3/9
10_Member	Canonical Pathways	M110	PID IL1 PATHWAY	-6.17807	-4.77201	3553,3725,4790,5970	IL1B,JUN,NFKB1,RELA	4/34
10_Member	Canonical Pathways	M197	PID HIV NEF PATHWAY	-6.12602	-4.72243	4790,4792,5970,7124	NFKB1,NFKBIA,RELA,TNF	4/35
10_Member	KEGG Pathway	hsa05168	Herpes simplex virus 1 infection	-6.07297	-4.67234	207,3553,3569,4790,4792,5781,5970,6347,7124	AKT1,IL1B,IL6,NFKB1,NFKBIA,PTPN11,RELA,CCL2,TNF	9/512
10_Member	WikiPathways	WP1772	Apoptosis modulation and signaling	-5.91597	-4.5293	2353,3725,4790,4792,5595	FOS,JUN,NFKB1,NFKBIA,MAPK3	5/92
10_Member	CORUM	CORUM:5193	TNF-alpha/NF-kappa B signaling complex (CHUK, KPNA3, NFKB2, NFKBIB, REL, IKBKG, NFKB1, NFKBIE, RELB, NFKBIA, RELA, TNIP2)	-5.89506	-4.51076	4790,4792,5970	NFKB1,NFKBIA,RELA	3/11
10_Member	CORUM	CORUM:5230	CHUK-NFKB2-REL-IKBKG-SPAG9-NFKB1-NFKBIE-COPB2-TNIP1-NFKBIA-RELA-TNIP2 complex	-5.77074	-4.40219	4790,4792,5970	NFKB1,NFKBIA,RELA	3/12
10_Member	WikiPathways	WP3849	MAPK and NFkB signaling pathways inhibited by Yersinia YopJ	-5.77074	-4.40219	4790,4792,5594	NFKB1,NFKBIA,MAPK1	3/12
10_Member	Reactome Gene Sets	R-HSA-209560	NF-kB is activated and signals survival	-5.65743	-4.3023	4790,4792,5970	NFKB1,NFKBIA,RELA	3/13
10_Member	Canonical Pathways	M128	PID TNF PATHWAY	-5.63954	-4.28705	4790,5970,7124,7295	NFKB1,RELA,TNF,TXN	4/46
10_Member	GO Biological Processes	GO:0038061	NIK/NF-kappaB signaling	-5.5281	-4.19069	207,4790,4792,5970	AKT1,NFKB1,NFKBIA,RELA	4/49
10_Member	KEGG Pathway	hsa05030	Cocaine addiction	-5.5281	-4.19069	1385,3725,4790,5970	CREB1,JUN,NFKB1,RELA	4/49
10_Member	Reactome Gene Sets	R-HSA-193639	p75NTR signals via NF-kB	-5.36748	-4.0434	4790,4792,5970	NFKB1,NFKBIA,RELA	3/16
10_Member	GO Biological Processes	GO:0043331	response to dsRNA	-5.29375	-3.9766	4790,4792,5594,5595	NFKB1,NFKBIA,MAPK1,MAPK3	4/56
10_Member	CORUM	CORUM:5232	TNF-alpha/Nf-kappa B signaling complex (RPL6, RPL30, RPS13, CHUK, DDX3X, NFKB2, NFKBIB, REL, IKBKG, NFKB1, MAP3K8, RELB, GLG1, NFKBIA, RELA, TNIP2, GTF2I)	-5.28378	-3.97145	4790,4792,5970	NFKB1,NFKBIA,RELA	3/17
10_Member	Reactome Gene Sets	R-HSA-1810476	RIP-mediated NFkB activation via ZBP1	-5.28378	-3.97145	4790,4792,5970	NFKB1,NFKBIA,RELA	3/17
10_Member	GO Biological Processes	GO:0050853	B cell receptor signaling pathway	-5.23242	-3.92249	4790,4792,5594,5777	NFKB1,NFKBIA,MAPK1,PTPN6	4/58
10_Member	Reactome Gene Sets	R-HSA-1606322	ZBP1(DAI) mediated induction of type I IFNs	-4.99494	-3.70971	4790,4792,5970	NFKB1,NFKBIA,RELA	3/21
10_Member	Reactome Gene Sets	R-HSA-5621481	C-type lectin receptors (CLRs)	-4.98986	-3.70538	3553,4586,4790,4792,5970	IL1B,MUC5AC,NFKB1,NFKBIA,RELA	5/142
10_Member	GO Biological Processes	GO:0009615	response to virus	-4.95096	-3.66798	59,1432,3091,3569,4790,5970,7124	ACTA2,MAPK14,HIF1A,IL6,NFKB1,RELA,TNF	7/379
10_Member	Reactome Gene Sets	R-HSA-73887	Death Receptor Signaling	-4.81929	-3.54737	3065,4790,4792,5970,7124	HDAC1,NFKB1,NFKBIA,RELA,TNF	5/154
10_Member	Reactome Gene Sets	R-HSA-933542	TRAF6 mediated NF-kB activation	-4.75956	-3.49807	4790,4792,5970	NFKB1,NFKBIA,RELA	3/25
10_Member	WikiPathways	WP5183	SARS-CoV-2 mitochondrial chronic oxidative stress and endothelial dysfunction	-4.65641	-3.40511	3569,4790,7124	IL6,NFKB1,TNF	3/27
10_Member	GO Biological Processes	GO:1904385	cellular response to angiotensin	-4.60781	-3.36169	4780,4790,5970	NFE2L2,NFKB1,RELA	3/28
10_Member	GO Biological Processes	GO:0098586	cellular response to virus	-4.51197	-3.27568	1432,3091,3569,4790	MAPK14,HIF1A,IL6,NFKB1	4/88
10_Member	GO Biological Processes	GO:0002757	immune response-activating signaling pathway	-4.48926	-3.25464	4790,4792,5594,5777,5970,7124	NFKB1,NFKBIA,MAPK1,PTPN6,RELA,TNF	6/301
10_Member	Reactome Gene Sets	R-HSA-5260271	Diseases of Immune System	-4.4723	-3.24068	4790,4792,5970	NFKB1,NFKBIA,RELA	3/31
10_Member	Reactome Gene Sets	R-HSA-5602358	Diseases associated with the TLR signaling cascade	-4.4723	-3.24068	4790,4792,5970	NFKB1,NFKBIA,RELA	3/31
10_Member	WikiPathways	WP3858	Toll-like receptor signaling related to MyD88	-4.4723	-3.24068	4790,5594,5970	NFKB1,MAPK1,RELA	3/31
10_Member	KEGG Pathway	hsa05222	Small cell lung cancer	-4.43604	-3.20773	207,4790,4792,5970	AKT1,NFKB1,NFKBIA,RELA	4/92
10_Member	WikiPathways	WP4658	Small cell lung cancer	-4.36351	-3.14335	207,4790,4792,5970	AKT1,NFKB1,NFKBIA,RELA	4/96
10_Member	GO Biological Processes	GO:1990776	response to angiotensin	-4.34991	-3.13265	4780,4790,5970	NFE2L2,NFKB1,RELA	3/34
10_Member	Reactome Gene Sets	R-HSA-193704	p75 NTR receptor-mediated signalling	-4.34588	-3.1299	3065,4790,4792,5970	HDAC1,NFKB1,NFKBIA,RELA	4/97
10_Member	Reactome Gene Sets	R-HSA-5607764	CLEC7A (Dectin-1) signaling	-4.2772	-3.06631	3553,4790,4792,5970	IL1B,NFKB1,NFKBIA,RELA	4/101
10_Member	GO Biological Processes	GO:0002764	immune response-regulating signaling pathway	-4.25275	-3.04502	4790,4792,5594,5777,5970,7124	NFKB1,NFKBIA,MAPK1,PTPN6,RELA,TNF	6/332
10_Member	Reactome Gene Sets	R-HSA-8853884	Transcriptional Regulation by VENTX	-4.16912	-2.96917	3569,4790,5970	IL6,NFKB1,RELA	3/39
10_Member	Reactome Gene Sets	R-HSA-9692916	SARS-CoV-1 activates/modulates innate immune responses	-4.13589	-2.93839	4790,4792,5970	NFKB1,NFKBIA,RELA	3/40
10_Member	WikiPathways	WP2516	ATM signaling pathway	-4.13589	-2.93839	1385,3725,4792	CREB1,JUN,NFKBIA	3/40
10_Member	WikiPathways	WP1433	Nucleotide-binding oligomerization domain (NOD) pathway	-4.10351	-2.9111	3553,4792,5970	IL1B,NFKBIA,RELA	3/41
10_Member	Reactome Gene Sets	R-HSA-983705	Signaling by the B Cell Receptor (BCR)	-4.1022	-2.9111	4790,4792,5777,5970	NFKB1,NFKBIA,PTPN6,RELA	4/112
10_Member	Reactome Gene Sets	R-HSA-9020702	Interleukin-1 signaling	-4.05762	-2.86953	3553,4790,4792,5970	IL1B,NFKB1,NFKBIA,RELA	4/115
10_Member	GO Biological Processes	GO:0002253	activation of immune response	-4.01985	-2.83385	4790,4792,5594,5777,5970,7124	NFKB1,NFKBIA,MAPK1,PTPN6,RELA,TNF	6/366
10_Member	Reactome Gene Sets	R-HSA-445989	TAK1-dependent IKK and NF-kappa-B activation	-3.98178	-2.80113	4790,4792,5970	NFKB1,NFKBIA,RELA	3/45
10_Member	GO Biological Processes	GO:0043330	response to exogenous dsRNA	-3.87087	-2.70129	4792,5594,5595	NFKBIA,MAPK1,MAPK3	3/49
10_Member	WikiPathways	WP3981	miRNA regulation of prostate cancer signaling pathways	-3.87087	-2.70129	4790,4792,5594	NFKB1,NFKBIA,MAPK1	3/49
10_Member	GO Biological Processes	GO:0002753	cytosolic pattern recognition receptor signaling pathway	-3.84462	-2.67876	4792,5970,7124	NFKBIA,RELA,TNF	3/50
10_Member	GO Biological Processes	GO:0043392	negative regulation of DNA binding	-3.81891	-2.65562	3162,3725,4792	HMOX1,JUN,NFKBIA	3/51
10_Member	GO Biological Processes	GO:0033209	tumor necrosis factor-mediated signaling pathway	-3.65252	-2.50317	4792,5970,7124	NFKBIA,RELA,TNF	3/58
10_Member	GO Biological Processes	GO:0050851	antigen receptor-mediated signaling pathway	-3.54859	-2.40821	4790,4792,5594,5777	NFKB1,NFKBIA,MAPK1,PTPN6	4/156
10_Member	Reactome Gene Sets	R-HSA-1834949	Cytosolic sensors of pathogen-associated DNA	-3.52583	-2.38866	4790,4792,5970	NFKB1,NFKBIA,RELA	3/64
10_Member	Reactome Gene Sets	R-HSA-1169091	Activation of NF-kappaB in B cells	-3.46708	-2.33257	4790,4792,5970	NFKB1,NFKBIA,RELA	3/67
10_Member	GO Biological Processes	GO:2000144	positive regulation of DNA-templated transcription initiation	-3.44811	-2.31492	3725,4790,4792	JUN,NFKB1,NFKBIA	3/68
10_Member	GO Biological Processes	GO:2000142	regulation of DNA-templated transcription initiation	-3.24089	-2.1215	3725,4790,4792	JUN,NFKB1,NFKBIA	3/80
10_Member	Reactome Gene Sets	R-HSA-168928	DDX58/IFIH1-mediated induction of interferon-alpha/beta	-3.20956	-2.09247	4790,4792,5970	NFKB1,NFKBIA,RELA	3/82
10_Member	Reactome Gene Sets	R-HSA-2871837	FCERI mediated NF-kB activation	-3.20956	-2.09247	4790,4792,5970	NFKB1,NFKBIA,RELA	3/82
10_Member	Reactome Gene Sets	R-HSA-1168372	Downstream signaling events of B Cell Receptor (BCR)	-3.19419	-2.07837	4790,4792,5970	NFKB1,NFKBIA,RELA	3/83
10_Member	Reactome Gene Sets	R-HSA-9692914	SARS-CoV-1-host interactions	-3.01052	-1.90994	4790,4792,5970	NFKB1,NFKBIA,RELA	3/96
10_Member	Reactome Gene Sets	R-HSA-202424	Downstream TCR signaling	-2.98462	-1.88575	4790,4792,5970	NFKB1,NFKBIA,RELA	3/98
10_Member	GO Biological Processes	GO:0002429	immune response-activating cell surface receptor signaling pathway	-2.89618	-1.80144	4790,4792,5594,5777	NFKB1,NFKBIA,MAPK1,PTPN6	4/233
10_Member	GO Biological Processes	GO:0002221	pattern recognition receptor signaling pathway	-2.87459	-1.78034	4792,5970,7124	NFKBIA,RELA,TNF	3/107
10_Member	Reactome Gene Sets	R-HSA-202403	TCR signaling	-2.73192	-1.6432	4790,4792,5970	NFKB1,NFKBIA,RELA	3/120
10_Member	GO Biological Processes	GO:0002768	immune response-regulating cell surface receptor signaling pathway	-2.70397	-1.61572	4790,4792,5594,5777	NFKB1,NFKBIA,MAPK1,PTPN6	4/263
10_Member	GO Biological Processes	GO:0002758	innate immune response-activating signaling pathway	-2.65211	-1.56576	4792,5970,7124	NFKBIA,RELA,TNF	3/128
10_Member	GO Biological Processes	GO:0002833	positive regulation of response to biotic stimulus	-2.6	-1.51626	3605,4792,5970,7124	IL17A,NFKBIA,RELA,TNF	4/281
10_Member	Reactome Gene Sets	R-HSA-9678108	SARS-CoV-1 Infection	-2.52453	-1.44455	4790,4792,5970	NFKB1,NFKBIA,RELA	3/142
10_Member	GO Biological Processes	GO:0002218	activation of innate immune response	-2.44144	-1.36565	4792,5970,7124	NFKBIA,RELA,TNF	3/152
10_Member	Reactome Gene Sets	R-HSA-1280218	Adaptive Immune System	-2.34768	-1.27581	207,4790,4792,5777,5781,5970	AKT1,NFKB1,NFKBIA,PTPN6,PTPN11,RELA	6/769
11_Summary	GO Biological Processes	GO:0043408	regulation of MAPK cascade	-20.2258	-17.6331	59,154,960,1950,1956,1991,2651,3553,3569,3725,3952,4851,5468,5594,5595,5777,5781,6347,6647,7040,7124,50507,207,3170,3565,7295,6774	ACTA2,ADRB2,CD44,EGF,EGFR,ELANE,GCNT2,IL1B,IL6,JUN,LEP,NOTCH1,PPARG,MAPK1,MAPK3,PTPN6,PTPN11,CCL2,SOD1,TGFB1,TNF,NOX4,AKT1,FOXA2,IL4,TXN,STAT3	27/-
11_Member	GO Biological Processes	GO:0043408	regulation of MAPK cascade	-20.2258	-17.6331	59,154,960,1950,1956,1991,2651,3553,3569,3725,3952,4851,5468,5594,5595,5777,5781,6347,6647,7040,7124,50507	ACTA2,ADRB2,CD44,EGF,EGFR,ELANE,GCNT2,IL1B,IL6,JUN,LEP,NOTCH1,PPARG,MAPK1,MAPK3,PTPN6,PTPN11,CCL2,SOD1,TGFB1,TNF,NOX4	22/694
11_Member	GO Biological Processes	GO:0043410	positive regulation of MAPK cascade	-18.9027	-16.4627	59,154,960,1950,1956,1991,2651,3553,3569,3725,3952,4851,5595,5781,6347,6647,7040,7124,50507	ACTA2,ADRB2,CD44,EGF,EGFR,ELANE,GCNT2,IL1B,IL6,JUN,LEP,NOTCH1,MAPK3,PTPN11,CCL2,SOD1,TGFB1,TNF,NOX4	19/494
11_Member	GO Biological Processes	GO:0070372	regulation of ERK1 and ERK2 cascade	-14.7358	-12.5914	59,960,1956,2651,3553,3725,4851,5595,5777,5781,6347,7040,7124,50507	ACTA2,CD44,EGFR,GCNT2,IL1B,JUN,NOTCH1,MAPK3,PTPN6,PTPN11,CCL2,TGFB1,TNF,NOX4	14/314
11_Member	GO Biological Processes	GO:0070374	positive regulation of ERK1 and ERK2 cascade	-13.6612	-11.6049	59,960,1956,2651,3725,4851,5595,5781,6347,7040,7124,50507	ACTA2,CD44,EGFR,GCNT2,JUN,NOTCH1,MAPK3,PTPN11,CCL2,TGFB1,TNF,NOX4	12/221
11_Member	GO Biological Processes	GO:0043549	regulation of kinase activity	-12.1971	-10.2718	154,207,1950,1956,1991,3170,3553,3565,3952,5468,5777,6647,7040,7124,7295,50507	ADRB2,AKT1,EGF,EGFR,ELANE,FOXA2,IL1B,IL4,LEP,PPARG,PTPN6,SOD1,TGFB1,TNF,TXN,NOX4	16/717
11_Member	GO Biological Processes	GO:0045859	regulation of protein kinase activity	-11.896	-10.0053	154,207,1950,1956,1991,3553,3565,3952,5468,5777,6647,7040,7124,7295,50507	ADRB2,AKT1,EGF,EGFR,ELANE,IL1B,IL4,LEP,PPARG,PTPN6,SOD1,TGFB1,TNF,TXN,NOX4	15/623
11_Member	GO Biological Processes	GO:0051347	positive regulation of transferase activity	-11.7154	-9.84398	154,207,1950,1956,1991,3553,3565,3952,5594,5595,7040,7124,7295,50507	ADRB2,AKT1,EGF,EGFR,ELANE,IL1B,IL4,LEP,MAPK1,MAPK3,TGFB1,TNF,TXN,NOX4	14/523
11_Member	GO Biological Processes	GO:0045860	positive regulation of protein kinase activity	-11.1018	-9.28852	154,207,1950,1956,1991,3553,3565,3952,7040,7124,7295,50507	ADRB2,AKT1,EGF,EGFR,ELANE,IL1B,IL4,LEP,TGFB1,TNF,TXN,NOX4	12/364
11_Member	Canonical Pathways	M50	PID PTP1B PATHWAY	-10.9261	-9.12536	207,1950,1956,3952,6774,7295,50507	AKT1,EGF,EGFR,LEP,STAT3,TXN,NOX4	7/52
11_Member	GO Biological Processes	GO:0033674	positive regulation of kinase activity	-10.276	-8.51512	154,207,1950,1956,1991,3553,3565,3952,7040,7124,7295,50507	ADRB2,AKT1,EGF,EGFR,ELANE,IL1B,IL4,LEP,TGFB1,TNF,TXN,NOX4	12/429
11_Member	GO Biological Processes	GO:0051897	positive regulation of protein kinase B signaling	-9.98044	-8.25202	1950,1956,2651,3952,7040,7124,7295,50507	EGF,EGFR,GCNT2,LEP,TGFB1,TNF,TXN,NOX4	8/118
11_Member	GO Biological Processes	GO:0043405	regulation of MAP kinase activity	-9.86512	-8.14495	1950,1956,1991,3553,5468,5777,7040,7124,50507	EGF,EGFR,ELANE,IL1B,PPARG,PTPN6,TGFB1,TNF,NOX4	9/186
11_Member	GO Biological Processes	GO:0071900	regulation of protein serine/threonine kinase activity	-9.79251	-8.07742	154,207,1950,1956,1991,3553,5468,5777,7040,7124,50507	ADRB2,AKT1,EGF,EGFR,ELANE,IL1B,PPARG,PTPN6,TGFB1,TNF,NOX4	11/364
11_Member	GO Biological Processes	GO:0071902	positive regulation of protein serine/threonine kinase activity	-9.70234	-7.99427	154,207,1950,1956,1991,3553,7040,7124,50507	ADRB2,AKT1,EGF,EGFR,ELANE,IL1B,TGFB1,TNF,NOX4	9/194
11_Member	GO Biological Processes	GO:0043406	positive regulation of MAP kinase activity	-8.40128	-6.80246	1950,1956,1991,3553,7040,7124,50507	EGF,EGFR,ELANE,IL1B,TGFB1,TNF,NOX4	7/117
11_Member	GO Biological Processes	GO:0051896	regulation of protein kinase B signaling	-8.36995	-6.77344	1950,1956,2651,3952,7040,7124,7295,50507	EGF,EGFR,GCNT2,LEP,TGFB1,TNF,TXN,NOX4	8/188
12_Summary	KEGG Pathway	hsa05418	Fluid shear stress and atherosclerosis	-19.746	-17.2169	207,1432,1728,2353,3162,3553,3725,4318,4780,4790,5970,6347,7124,7295,960,3065,3091,3565,6198,6647	AKT1,MAPK14,NQO1,FOS,HMOX1,IL1B,JUN,MMP9,NFE2L2,NFKB1,RELA,CCL2,TNF,TXN,CD44,HDAC1,HIF1A,IL4,RPS6KB1,SOD1	20/-
12_Member	KEGG Pathway	hsa05418	Fluid shear stress and atherosclerosis	-19.746	-17.2169	207,1432,1728,2353,3162,3553,3725,4318,4780,4790,5970,6347,7124,7295	AKT1,MAPK14,NQO1,FOS,HMOX1,IL1B,JUN,MMP9,NFE2L2,NFKB1,RELA,CCL2,TNF,TXN	14/139
12_Member	GO Biological Processes	GO:2001234	negative regulation of apoptotic signaling pathway	-13.3865	-11.3684	207,960,3065,3091,3162,3553,3565,4318,4780,5970,6198,7124	AKT1,CD44,HDAC1,HIF1A,HMOX1,IL1B,IL4,MMP9,NFE2L2,RELA,RPS6KB1,TNF	12/233
12_Member	GO Biological Processes	GO:2001233	regulation of apoptotic signaling pathway	-12.1615	-10.2475	207,960,3065,3091,3162,3553,3565,4318,4780,5970,6198,6647,7124	AKT1,CD44,HDAC1,HIF1A,HMOX1,IL1B,IL4,MMP9,NFE2L2,RELA,RPS6KB1,SOD1,TNF	13/384
12_Member	GO Biological Processes	GO:2001237	negative regulation of extrinsic apoptotic signaling pathway	-8.91168	-7.27323	207,3162,3553,3565,5970,6198,7124	AKT1,HMOX1,IL1B,IL4,RELA,RPS6KB1,TNF	7/99
12_Member	GO Biological Processes	GO:2001236	regulation of extrinsic apoptotic signaling pathway	-7.49494	-5.97439	207,3162,3553,3565,5970,6198,7124	AKT1,HMOX1,IL1B,IL4,RELA,RPS6KB1,TNF	7/158
12_Member	GO Biological Processes	GO:0043500	muscle adaptation	-4.34991	-3.13265	3162,3553,6198	HMOX1,IL1B,RPS6KB1	3/34
12_Member	GO Biological Processes	GO:0043122	regulation of I-kappaB kinase/NF-kappaB signaling	-3.72576	-2.56977	3065,3162,3553,5970,7124	HDAC1,HMOX1,IL1B,RELA,TNF	5/262
12_Member	GO Biological Processes	GO:0043123	positive regulation of I-kappaB kinase/NF-kappaB signaling	-3.19971	-2.08313	3162,3553,5970,7124	HMOX1,IL1B,RELA,TNF	4/193
13_Summary	WikiPathways	WP2034	Leptin signaling pathway	-19.3953	-16.9154	207,1385,1432,3553,3952,4790,5594,5595,5781,5970,6198,6774,1950,1956,3091,3162,3280,3569,3725,4851,5914,6647,7040,7124,2353,3065,3565,3596,960,4318,5777,3576,4792,6347,5734,240,3567,154,2651,5468,847,50507,5732,1728,4780,59,3170,5141,7295,196,3269,153,1991,1080	AKT1,CREB1,MAPK14,IL1B,LEP,NFKB1,MAPK1,MAPK3,PTPN11,RELA,RPS6KB1,STAT3,EGF,EGFR,HIF1A,HMOX1,HES1,IL6,JUN,NOTCH1,RARA,SOD1,TGFB1,TNF,FOS,HDAC1,IL4,IL13,CD44,MMP9,PTPN6,CXCL8,NFKBIA,CCL2,PTGER4,ALOX5,IL5,ADRB2,GCNT2,PPARG,CAT,NOX4,PTGER2,NQO1,NFE2L2,ACTA2,FOXA2,PDE4A,TXN,AHR,HRH1,ADRB1,ELANE,CFTR	54/-
13_Member	WikiPathways	WP2034	Leptin signaling pathway	-19.3953	-16.9154	207,1385,1432,3553,3952,4790,5594,5595,5781,5970,6198,6774	AKT1,CREB1,MAPK14,IL1B,LEP,NFKB1,MAPK1,MAPK3,PTPN11,RELA,RPS6KB1,STAT3	12/76
13_Member	GO Biological Processes	GO:0048732	gland development	-18.6916	-16.2826	207,1385,1950,1956,3091,3162,3280,3569,3725,4790,4851,5594,5595,5914,5970,6647,7040,7124	AKT1,CREB1,EGF,EGFR,HIF1A,HMOX1,HES1,IL6,JUN,NFKB1,NOTCH1,MAPK1,MAPK3,RARA,RELA,SOD1,TGFB1,TNF	18/421
13_Member	Canonical Pathways	M105	PID TELOMERASE PATHWAY	-17.9918	-15.6117	207,1950,1956,2353,3065,3725,4790,5594,5595,6198,7040	AKT1,EGF,EGFR,FOS,HDAC1,JUN,NFKB1,MAPK1,MAPK3,RPS6KB1,TGFB1	11/67
13_Member	WikiPathways	WP5083	Neuroinflammation and glutamatergic signaling	-17.8612	-15.4904	207,1385,2353,3553,3565,3569,3596,4790,5594,5595,6774,7040,7124	AKT1,CREB1,FOS,IL1B,IL4,IL6,IL13,NFKB1,MAPK1,MAPK3,STAT3,TGFB1,TNF	13/140
13_Member	KEGG Pathway	hsa04066	HIF-1 signaling pathway	-17.4124	-15.0767	207,1950,1956,3091,3162,3569,4790,5594,5595,5970,6198,6774	AKT1,EGF,EGFR,HIF1A,HMOX1,IL6,NFKB1,MAPK1,MAPK3,RELA,RPS6KB1,STAT3	12/109
13_Member	KEGG Pathway	hsa05205	Proteoglycans in cancer	-17.3286	-15.0053	207,960,1432,1956,3091,4318,5594,5595,5777,5781,6198,6774,7040,7124	AKT1,CD44,MAPK14,EGFR,HIF1A,MMP9,MAPK1,MAPK3,PTPN6,PTPN11,RPS6KB1,STAT3,TGFB1,TNF	14/205
13_Member	WikiPathways	WP286	IL-3 signaling pathway	-17.3059	-14.9867	207,2353,3576,3725,5594,5595,5777,5781,6774,7040	AKT1,FOS,CXCL8,JUN,MAPK1,MAPK3,PTPN6,PTPN11,STAT3,TGFB1	10/50
13_Member	WikiPathways	WP4331	Neovascularisation processes	-16.4504	-14.181	207,3091,4318,4790,4851,5594,5595,5970,7040	AKT1,HIF1A,MMP9,NFKB1,NOTCH1,MAPK1,MAPK3,RELA,TGFB1	9/37
13_Member	GO Biological Processes	GO:0031663	lipopolysaccharide-mediated signaling pathway	-15.8994	-13.6843	207,1432,3553,4792,5594,5595,6347,7040,7124	AKT1,MAPK14,IL1B,NFKBIA,MAPK1,MAPK3,CCL2,TGFB1,TNF	9/42
13_Member	WikiPathways	WP2332	Interleukin-11 signaling pathway	-15.6993	-13.5061	207,1385,5594,5595,5781,5970,6198,6774,7040	AKT1,CREB1,MAPK1,MAPK3,PTPN11,RELA,RPS6KB1,STAT3,TGFB1	9/44
13_Member	KEGG Pathway	hsa05212	Pancreatic cancer	-15.3551	-13.1797	207,1950,1956,4790,5594,5595,5970,6198,6774,7040	AKT1,EGF,EGFR,NFKB1,MAPK1,MAPK3,RELA,RPS6KB1,STAT3,TGFB1	10/76
13_Member	WikiPathways	WP4263	Pancreatic adenocarcinoma pathway	-14.6373	-12.5009	207,1950,1956,4790,5594,5595,5970,6198,6774,7040	AKT1,EGF,EGFR,NFKB1,MAPK1,MAPK3,RELA,RPS6KB1,STAT3,TGFB1	10/89
13_Member	WikiPathways	WP304	Kit receptor signaling pathway	-14.4608	-12.3402	207,1432,2353,5594,5595,5777,5781,6198,6774	AKT1,MAPK14,FOS,MAPK1,MAPK3,PTPN6,PTPN11,RPS6KB1,STAT3	9/59
13_Member	KEGG Pathway	hsa05165	Human papillomavirus infection	-14.4194	-12.3038	207,1385,1950,1956,3065,3280,4790,4851,5594,5595,5734,5970,6198,7124	AKT1,CREB1,EGF,EGFR,HDAC1,HES1,NFKB1,NOTCH1,MAPK1,MAPK3,PTGER4,RELA,RPS6KB1,TNF	14/331
13_Member	KEGG Pathway	hsa01522	Endocrine resistance	-14.2033	-12.1027	207,1432,1956,2353,3725,4318,4851,5594,5595,6198	AKT1,MAPK14,EGFR,FOS,JUN,MMP9,NOTCH1,MAPK1,MAPK3,RPS6KB1	10/98
13_Member	WikiPathways	WP2032	Thyroid stimulating hormone (TSH) signaling pathway	-13.9964	-11.9055	207,1385,1432,2353,3725,5594,5595,6198,6774	AKT1,CREB1,MAPK14,FOS,JUN,MAPK1,MAPK3,RPS6KB1,STAT3	9/66
13_Member	WikiPathways	WP127	IL-5 signaling pathway	-13.9059	-11.8197	207,2353,3725,5594,5595,5781,6198,6774	AKT1,FOS,JUN,MAPK1,MAPK3,PTPN11,RPS6KB1,STAT3	8/40
13_Member	WikiPathways	WP2526	PDGF pathway	-13.9059	-11.8197	2353,3725,4790,4792,5594,5595,5781,6774	FOS,JUN,NFKB1,NFKBIA,MAPK1,MAPK3,PTPN11,STAT3	8/40
13_Member	GO Biological Processes	GO:0000165	MAPK cascade	-13.8777	-11.7939	1432,1950,1956,3553,4790,5594,5595,5734,5777,6347,7040,7124	MAPK14,EGF,EGFR,IL1B,NFKB1,MAPK1,MAPK3,PTGER4,PTPN6,CCL2,TGFB1,TNF	12/212
13_Member	KEGG Pathway	hsa04664	Fc epsilon RI signaling pathway	-13.8734	-11.792	207,240,1432,3565,3567,3596,5594,5595,7124	AKT1,ALOX5,MAPK14,IL4,IL5,IL13,MAPK1,MAPK3,TNF	9/68
13_Member	WikiPathways	WP49	IL-2 signaling pathway	-13.7212	-11.6536	207,2353,3725,5594,5595,5781,6198,6774	AKT1,FOS,JUN,MAPK1,MAPK3,PTPN11,RPS6KB1,STAT3	8/42
13_Member	WikiPathways	WP364	IL6 signaling pathway	-13.6324	-11.5849	207,3065,3569,5594,5595,5781,6198,6774	AKT1,HDAC1,IL6,MAPK1,MAPK3,PTPN11,RPS6KB1,STAT3	8/43
13_Member	WikiPathways	WP437	EGF/EGFR signaling pathway	-13.6107	-11.5696	207,1385,1432,1950,1956,2353,3725,5594,5781,6198,6774	AKT1,CREB1,MAPK14,EGF,EGFR,FOS,JUN,MAPK1,PTPN11,RPS6KB1,STAT3	11/162
13_Member	Reactome Gene Sets	R-HSA-9634638	Estrogen-dependent nuclear events downstream of ESR-membrane signaling	-13.4943	-11.4668	207,1385,1950,1956,2353,5594,5595	AKT1,CREB1,EGF,EGFR,FOS,MAPK1,MAPK3	7/24
13_Member	GO Biological Processes	GO:0007167	enzyme-linked receptor protein signaling pathway	-13.0734	-11.0712	154,207,1432,1950,1956,2353,2651,3280,3725,4318,5468,5594,5595,5781,6774,7040	ADRB2,AKT1,MAPK14,EGF,EGFR,FOS,GCNT2,HES1,JUN,MMP9,PPARG,MAPK1,MAPK3,PTPN11,STAT3,TGFB1	16/628
13_Member	WikiPathways	WP4747	Netrin-UNC5B signaling pathway	-12.9234	-10.9328	207,1432,3725,5594,5595,5781,6347,7124	AKT1,MAPK14,JUN,MAPK1,MAPK3,PTPN11,CCL2,TNF	8/52
13_Member	WikiPathways	WP4298	Acute viral myocarditis	-12.9156	-10.9288	207,1385,3569,4318,5594,5595,6774,7040,7124	AKT1,CREB1,IL6,MMP9,MAPK1,MAPK3,STAT3,TGFB1,TNF	9/86
13_Member	KEGG Pathway	hsa05210	Colorectal cancer	-12.9156	-10.9288	207,1950,1956,2353,3725,5594,5595,6198,7040	AKT1,EGF,EGFR,FOS,JUN,MAPK1,MAPK3,RPS6KB1,TGFB1	9/86
13_Member	KEGG Pathway	hsa04068	FoxO signaling pathway	-12.9116	-10.9285	207,847,1432,1950,1956,3569,5594,5595,6774,7040	AKT1,CAT,MAPK14,EGF,EGFR,IL6,MAPK1,MAPK3,STAT3,TGFB1	10/131
13_Member	GO Biological Processes	GO:0042063	gliogenesis	-12.7998	-10.8186	207,3065,3280,3553,4851,5594,5595,5781,6347,6647,6774,7124	AKT1,HDAC1,HES1,IL1B,NOTCH1,MAPK1,MAPK3,PTPN11,CCL2,SOD1,STAT3,TNF	12/261
13_Member	GO Biological Processes	GO:0010001	glial cell differentiation	-12.5056	-10.548	207,3065,3280,3553,4851,5594,5595,5781,6647,6774,7124	AKT1,HDAC1,HES1,IL1B,NOTCH1,MAPK1,MAPK3,PTPN11,SOD1,STAT3,TNF	11/204
13_Member	KEGG Pathway	hsa05224	Breast cancer	-12.4048	-10.4645	207,1950,1956,2353,3280,3725,4851,5594,5595,6198	AKT1,EGF,EGFR,FOS,HES1,JUN,NOTCH1,MAPK1,MAPK3,RPS6KB1	10/147
13_Member	KEGG Pathway	hsa05231	Choline metabolism in cancer	-12.3894	-10.4541	207,1950,1956,2353,3091,3725,5594,5595,6198	AKT1,EGF,EGFR,FOS,HIF1A,JUN,MAPK1,MAPK3,RPS6KB1	9/98
13_Member	Canonical Pathways	M127	PID ERBB1 RECEPTOR PROXIMAL PATHWAY	-12.2133	-10.2847	1950,1956,5594,5595,5777,5781,6774	EGF,EGFR,MAPK1,MAPK3,PTPN6,PTPN11,STAT3	7/35
13_Member	WikiPathways	WP4262	Breast cancer pathway	-12.1728	-10.2552	207,1950,1956,2353,3280,3725,4851,5594,5595,6198	AKT1,EGF,EGFR,FOS,HES1,JUN,NOTCH1,MAPK1,MAPK3,RPS6KB1	10/155
13_Member	Canonical Pathways	M164	PID ERBB1 DOWNSTREAM PATHWAY	-12.1132	-10.2133	207,1385,1950,1956,2353,3725,5594,5595,6774	AKT1,CREB1,EGF,EGFR,FOS,JUN,MAPK1,MAPK3,STAT3	9/105
13_Member	Reactome Gene Sets	R-HSA-9006934	Signaling by Receptor Tyrosine Kinases	-11.7043	-9.83574	207,1385,1432,1950,1956,2353,3065,3091,4318,5594,5595,5777,5781,6774	AKT1,CREB1,MAPK14,EGF,EGFR,FOS,HDAC1,HIF1A,MMP9,MAPK1,MAPK3,PTPN6,PTPN11,STAT3	14/524
13_Member	Reactome Gene Sets	R-HSA-5663202	Diseases of signal transduction by growth factor receptors and second messengers	-11.505	-9.65195	207,1385,1950,1956,3065,3280,4851,5594,5595,5781,6774,7040,50507	AKT1,CREB1,EGF,EGFR,HDAC1,HES1,NOTCH1,MAPK1,MAPK3,PTPN11,STAT3,TGFB1,NOX4	13/433
13_Member	Reactome Gene Sets	R-HSA-9009391	Extra-nuclear estrogen signaling	-11.4938	-9.64354	207,1385,1950,1956,2353,4318,5594,5595	AKT1,CREB1,EGF,EGFR,FOS,MMP9,MAPK1,MAPK3	8/77
13_Member	Canonical Pathways	M175	PID ERBB2 ERBB3 PATHWAY	-11.4637	-9.61619	207,2353,3725,5594,5595,5781,6774	AKT1,FOS,JUN,MAPK1,MAPK3,PTPN11,STAT3	7/44
13_Member	KEGG Pathway	hsa01521	EGFR tyrosine kinase inhibitor resistance	-11.4018	-9.55972	207,1950,1956,3569,5594,5595,6198,6774	AKT1,EGF,EGFR,IL6,MAPK1,MAPK3,RPS6KB1,STAT3	8/79
13_Member	WikiPathways	WP4806	EGFR tyrosine kinase inhibitor resistance	-11.1822	-9.36125	207,1950,1956,3569,5594,5595,6198,6774	AKT1,EGF,EGFR,IL6,MAPK1,MAPK3,RPS6KB1,STAT3	8/84
13_Member	Reactome Gene Sets	R-HSA-450341	Activation of the AP-1 family of transcription factors	-11.1514	-9.33429	1432,2353,3725,5594,5595	MAPK14,FOS,JUN,MAPK1,MAPK3	5/10
13_Member	WikiPathways	WP4483	Relationship between inflammation, COX-2 and EGFR	-11.0465	-9.23571	207,1956,5594,5595,5732,5734	AKT1,EGFR,MAPK1,MAPK3,PTGER2,PTGER4	6/25
13_Member	KEGG Pathway	hsa04915	Estrogen signaling pathway	-11.0298	-9.22031	207,1385,1956,2353,3725,4318,5594,5595,5914	AKT1,CREB1,EGFR,FOS,JUN,MMP9,MAPK1,MAPK3,RARA	9/138
13_Member	WikiPathways	WP2035	Follicle stimulating hormone (FSH) signaling pathway	-10.8247	-9.02883	207,1385,1432,5594,5595,6198	AKT1,CREB1,MAPK14,MAPK1,MAPK3,RPS6KB1	6/27
13_Member	Canonical Pathways	M122	PID IL2 1PATHWAY	-10.7472	-8.95499	1432,2353,3725,5594,5595,5781,6774	MAPK14,FOS,JUN,MAPK1,MAPK3,PTPN11,STAT3	7/55
13_Member	Canonical Pathways	M276	PID FGF PATHWAY	-10.7472	-8.95499	207,2353,3725,4318,5594,5595,5781	AKT1,FOS,JUN,MMP9,MAPK1,MAPK3,PTPN11	7/55
13_Member	Reactome Gene Sets	R-HSA-9006931	Signaling by Nuclear Receptors	-10.7193	-8.92949	207,1385,1950,1956,2353,3065,3725,4318,5594,5595,5914	AKT1,CREB1,EGF,EGFR,FOS,HDAC1,JUN,MMP9,MAPK1,MAPK3,RARA	11/298
13_Member	Reactome Gene Sets	R-HSA-8939211	ESR-mediated signaling	-10.618	-8.8341	207,1385,1950,1956,2353,3065,3725,4318,5594,5595	AKT1,CREB1,EGF,EGFR,FOS,HDAC1,JUN,MMP9,MAPK1,MAPK3	10/222
13_Member	Canonical Pathways	M207	PID RETINOIC ACID PATHWAY	-10.5244	-8.74401	207,1432,3065,5594,5595,5914	AKT1,MAPK14,HDAC1,MAPK1,MAPK3,RARA	6/30
13_Member	WikiPathways	WP1434	Osteopontin signaling	-10.4452	-8.67068	4318,4790,5594,5595,5970	MMP9,NFKB1,MAPK1,MAPK3,RELA	5/13
13_Member	Reactome Gene Sets	R-HSA-450282	MAPK targets/ Nuclear events mediated by MAP kinases	-10.4317	-8.65948	1385,1432,2353,3725,5594,5595	CREB1,MAPK14,FOS,JUN,MAPK1,MAPK3	6/31
13_Member	KEGG Pathway	hsa05225	Hepatocellular carcinoma	-10.2601	-8.50263	207,1728,1956,3162,4780,5594,5595,6198,7040	AKT1,NQO1,EGFR,HMOX1,NFE2L2,MAPK1,MAPK3,RPS6KB1,TGFB1	9/168
13_Member	WikiPathways	WP4874	CAMKK2 pathway	-10.2557	-8.49934	1385,3162,4780,5594,5595,5970	CREB1,HMOX1,NFE2L2,MAPK1,MAPK3,RELA	6/33
13_Member	WikiPathways	WP2263	Androgen receptor network in prostate cancer	-10.2268	-8.47481	207,1432,2353,3725,5594,5595,5781,6774	AKT1,MAPK14,FOS,JUN,MAPK1,MAPK3,PTPN11,STAT3	8/110
13_Member	WikiPathways	WP313	Hepatocyte growth factor receptor signaling	-10.1721	-8.42523	2353,3725,5594,5595,5781,6774	FOS,JUN,MAPK1,MAPK3,PTPN11,STAT3	6/34
13_Member	GO Biological Processes	GO:0048708	astrocyte differentiation	-10.1706	-8.42523	3553,4851,5594,5595,5781,6774,7124	IL1B,NOTCH1,MAPK1,MAPK3,PTPN11,STAT3,TNF	7/66
13_Member	WikiPathways	WP2868	TCA cycle nutrient use and invasiveness of ovarian cancer	-10.1264	-8.38529	1956,5594,5595,6774	EGFR,MAPK1,MAPK3,STAT3	4/5
13_Member	WikiPathways	WP4172	PI3K-Akt signaling pathway	-10.1208	-8.38075	207,1385,1950,1956,3565,3569,4790,5594,5595,5970,6198	AKT1,CREB1,EGF,EGFR,IL4,IL6,NFKB1,MAPK1,MAPK3,RELA,RPS6KB1	11/339
13_Member	KEGG Pathway	hsa05211	Renal cell carcinoma	-10.0311	-8.29851	207,3091,3725,5594,5595,5781,7040	AKT1,HIF1A,JUN,MAPK1,MAPK3,PTPN11,TGFB1	7/69
13_Member	Canonical Pathways	M22	PID GMCSF PATHWAY	-10.0126	-8.28207	2353,5594,5595,5781,6347,6774	FOS,MAPK1,MAPK3,PTPN11,CCL2,STAT3	6/36
13_Member	WikiPathways	WP3931	Embryonic stem cell pluripotency pathways	-10.0102	-8.28078	207,1950,1956,2353,3725,5594,5781,6774	AKT1,EGF,EGFR,FOS,JUN,MAPK1,PTPN11,STAT3	8/117
13_Member	WikiPathways	WP722	Serotonin HTR1 group and FOS pathway	-9.93642	-8.21214	1385,1432,2353,5594,5595,6774	CREB1,MAPK14,FOS,MAPK1,MAPK3,STAT3	6/37
13_Member	KEGG Pathway	hsa04151	PI3K-Akt signaling pathway	-9.92084	-8.1976	207,1385,1950,1956,3565,3569,4790,5594,5595,5970,6198	AKT1,CREB1,EGF,EGFR,IL4,IL6,NFKB1,MAPK1,MAPK3,RELA,RPS6KB1	11/354
13_Member	Reactome Gene Sets	R-HSA-1257604	PIP3 activates AKT signaling	-9.83129	-8.11214	207,1385,1950,1956,3065,3725,5468,5594,5595,5781	AKT1,CREB1,EGF,EGFR,HDAC1,JUN,PPARG,MAPK1,MAPK3,PTPN11	10/267
13_Member	GO Biological Processes	GO:0051403	stress-activated MAPK cascade	-9.81233	-8.09521	1432,3553,4790,5594,5595,5734,7124	MAPK14,IL1B,NFKB1,MAPK1,MAPK3,PTGER4,TNF	7/74
13_Member	Canonical Pathways	M161	PID IFNG PATHWAY	-9.72069	-8.01161	207,3553,5594,5595,5781,6774	AKT1,IL1B,MAPK1,MAPK3,PTPN11,STAT3	6/40
13_Member	GO Biological Processes	GO:0031098	stress-activated protein kinase signaling cascade	-9.53102	-7.83374	1432,3553,4790,5594,5595,5734,7124	MAPK14,IL1B,NFKB1,MAPK1,MAPK3,PTGER4,TNF	7/81
13_Member	KEGG Pathway	hsa04012	ErbB signaling pathway	-9.38161	-7.69392	207,1950,1956,3725,5594,5595,6198	AKT1,EGF,EGFR,JUN,MAPK1,MAPK3,RPS6KB1	7/85
13_Member	Canonical Pathways	M70	PID PS1 PATHWAY	-9.33731	-7.655	2353,3065,3725,4851,5594,5595	FOS,HDAC1,JUN,NOTCH1,MAPK1,MAPK3	6/46
13_Member	GO Biological Processes	GO:0051054	positive regulation of DNA metabolic process	-9.31109	-7.62998	207,1950,1956,3565,3569,5594,5595,7040,7124,50507	AKT1,EGF,EGFR,IL4,IL6,MAPK1,MAPK3,TGFB1,TNF,NOX4	10/302
13_Member	GO Biological Processes	GO:0070849	response to epidermal growth factor	-9.27867	-7.60221	207,1956,2353,5594,5595,5781	AKT1,EGFR,FOS,MAPK1,MAPK3,PTPN11	6/47
13_Member	GO Biological Processes	GO:0032868	response to insulin	-9.27115	-7.59561	207,847,1432,2353,3952,5468,5594,5595,6198	AKT1,CAT,MAPK14,FOS,LEP,PPARG,MAPK1,MAPK3,RPS6KB1	9/217
13_Member	Reactome Gene Sets	R-HSA-9006925	Intracellular signaling by second messengers	-9.21476	-7.54654	207,1385,1950,1956,3065,3725,5468,5594,5595,5781	AKT1,CREB1,EGF,EGFR,HDAC1,JUN,PPARG,MAPK1,MAPK3,PTPN11	10/309
13_Member	KEGG Pathway	hsa05206	MicroRNAs in cancer	-9.20119	-7.53388	960,1956,3065,3162,4318,4790,4851,5594,5595,6774	CD44,EGFR,HDAC1,HMOX1,MMP9,NFKB1,NOTCH1,MAPK1,MAPK3,STAT3	10/310
13_Member	GO Biological Processes	GO:0007169	transmembrane receptor protein tyrosine kinase signaling pathway	-9.15889	-7.49608	154,207,1432,1950,1956,4318,5594,5595,5781,6774,7040	ADRB2,AKT1,MAPK14,EGF,EGFR,MMP9,MAPK1,MAPK3,PTPN11,STAT3,TGFB1	11/418
13_Member	WikiPathways	WP673	ErbB signaling pathway	-9.1372	-7.47795	207,1950,1956,3725,5594,5595,6198	AKT1,EGF,EGFR,JUN,MAPK1,MAPK3,RPS6KB1	7/92
13_Member	Canonical Pathways	M231	PID KIT PATHWAY	-9.00422	-7.3555	207,5595,5777,5781,6198,6774	AKT1,MAPK3,PTPN6,PTPN11,RPS6KB1,STAT3	6/52
13_Member	Canonical Pathways	M268	PID S1P S1P2 PATHWAY	-8.93373	-7.29274	1432,2353,3725,5594,5595	MAPK14,FOS,JUN,MAPK1,MAPK3	5/24
13_Member	WikiPathways	WP481	Insulin signaling	-8.92292	-7.28363	207,1432,2353,3725,5594,5595,5781,6198	AKT1,MAPK14,FOS,JUN,MAPK1,MAPK3,PTPN11,RPS6KB1	8/160
13_Member	WikiPathways	WP4239	Epithelial to mesenchymal transition in colorectal cancer	-8.88015	-7.24508	207,1432,3091,4318,4851,5594,5595,7040	AKT1,MAPK14,HIF1A,MMP9,NOTCH1,MAPK1,MAPK3,TGFB1	8/162
13_Member	Canonical Pathways	M274	PID LYMPH ANGIOGENESIS PATHWAY	-8.83749	-7.20577	207,1385,1432,5594,5595	AKT1,CREB1,MAPK14,MAPK1,MAPK3	5/25
13_Member	Canonical Pathways	M226	PID VEGFR1 PATHWAY	-8.74541	-7.12112	207,3091,5594,5595,5781	AKT1,HIF1A,MAPK1,MAPK3,PTPN11	5/26
13_Member	WikiPathways	WP4205	MET in type 1 papillary renal cell carcinoma	-8.66394	-7.04292	207,3725,5594,5595,5781,6774	AKT1,JUN,MAPK1,MAPK3,PTPN11,STAT3	6/59
13_Member	Reactome Gene Sets	R-HSA-76002	Platelet activation, signaling and aggregation	-8.53782	-6.92486	207,1432,1950,5594,5595,5777,5781,6647,7040	AKT1,MAPK14,EGF,MAPK1,MAPK3,PTPN6,PTPN11,SOD1,TGFB1	9/263
13_Member	Canonical Pathways	M8	PID ENDOTHELIN PATHWAY	-8.48826	-6.87848	207,1432,2353,3725,5594,5595	AKT1,MAPK14,FOS,JUN,MAPK1,MAPK3	6/63
13_Member	WikiPathways	WP4155	Endometrial cancer	-8.48826	-6.87848	207,1950,1956,2353,5594,5595	AKT1,EGF,EGFR,FOS,MAPK1,MAPK3	6/63
13_Member	KEGG Pathway	hsa05020	Prion disease	-8.39649	-6.79844	1385,1432,3553,3569,4851,5594,5595,6647,7124	CREB1,MAPK14,IL1B,IL6,NOTCH1,MAPK1,MAPK3,SOD1,TNF	9/273
13_Member	Canonical Pathways	M213	PID AR NONGENOMIC PATHWAY	-8.33663	-6.74319	207,1385,2353,5594,5595	AKT1,CREB1,FOS,MAPK1,MAPK3	5/31
13_Member	KEGG Pathway	hsa04935	Growth hormone synthesis, secretion and action	-8.32433	-6.73512	207,1385,1432,2353,5594,5595,6774	AKT1,CREB1,MAPK14,FOS,MAPK1,MAPK3,STAT3	7/120
13_Member	WikiPathways	WP3995	Prion disease pathway	-8.26352	-6.67839	1385,4790,5594,5595,6774	CREB1,NFKB1,MAPK1,MAPK3,STAT3	5/32
13_Member	Canonical Pathways	M237	PID VEGFR1 2 PATHWAY	-8.24574	-6.6636	207,1432,5594,5595,5777,5781	AKT1,MAPK14,MAPK1,MAPK3,PTPN6,PTPN11	6/69
13_Member	WikiPathways	WP244	Alpha 6 beta 4 signaling pathway	-8.19283	-6.61439	207,1432,5594,5595,5781	AKT1,MAPK14,MAPK1,MAPK3,PTPN11	5/33
13_Member	WikiPathways	WP4255	Non-small cell lung cancer	-8.13272	-6.55868	207,1950,1956,5594,5595,6774	AKT1,EGF,EGFR,MAPK1,MAPK3,STAT3	6/72
13_Member	KEGG Pathway	hsa05223	Non-small cell lung cancer	-8.13272	-6.55868	207,1950,1956,5594,5595,6774	AKT1,EGF,EGFR,MAPK1,MAPK3,STAT3	6/72
13_Member	Canonical Pathways	M270	PID MAPK TRK PATHWAY	-8.12442	-6.55329	1385,1432,2353,5594,5595	CREB1,MAPK14,FOS,MAPK1,MAPK3	5/34
13_Member	Canonical Pathways	M186	PID PDGFRB PATHWAY	-8.10509	-6.53685	59,2353,3725,5594,5595,5781,6774	ACTA2,FOS,JUN,MAPK1,MAPK3,PTPN11,STAT3	7/129
13_Member	WikiPathways	WP4877	Host-pathogen interaction of human coronaviruses - MAPK signaling	-7.99387	-6.43136	1432,2353,3725,5594,5595	MAPK14,FOS,JUN,MAPK1,MAPK3	5/36
13_Member	Reactome Gene Sets	R-HSA-166520	Signaling by NTRKs	-7.99015	-6.42915	1385,1432,2353,5594,5595,5781,6774	CREB1,MAPK14,FOS,MAPK1,MAPK3,PTPN11,STAT3	7/134
13_Member	WikiPathways	WP3301	MFAP5-mediated ovarian cancer cell motility and invasiveness	-7.9763	-6.41662	1385,3725,5594,5595	CREB1,JUN,MAPK1,MAPK3	4/13
13_Member	Canonical Pathways	M82	PID RET PATHWAY	-7.81198	-6.26069	1385,3725,5594,5595,5781	CREB1,JUN,MAPK1,MAPK3,PTPN11	5/39
13_Member	WikiPathways	WP4871	Kisspeptin/kisspeptin receptor system in the ovary	-7.81198	-6.26069	207,4318,4790,5594,5595	AKT1,MMP9,NFKB1,MAPK1,MAPK3	5/39
13_Member	KEGG Pathway	hsa04072	Phospholipase D signaling pathway	-7.69092	-6.15661	207,1950,1956,3576,5594,5595,5781	AKT1,EGF,EGFR,CXCL8,MAPK1,MAPK3,PTPN11	7/148
13_Member	KEGG Pathway	hsa05226	Gastric cancer	-7.6707	-6.13811	207,1950,1956,5594,5595,6198,7040	AKT1,EGF,EGFR,MAPK1,MAPK3,RPS6KB1,TGFB1	7/149
13_Member	GO Biological Processes	GO:0048598	embryonic morphogenesis	-7.67042	-6.13811	3065,3091,3170,3280,4318,4851,5594,5595,5914,6647,7040	HDAC1,HIF1A,FOXA2,HES1,MMP9,NOTCH1,MAPK1,MAPK3,RARA,SOD1,TGFB1	11/582
13_Member	CORUM	CORUM:7504	CD44-ERK1-ERK2-RHAMM complex	-7.50611	-5.98427	960,5594,5595	CD44,MAPK1,MAPK3	3/4
13_Member	WikiPathways	WP4566	Translation inhibitors in chronically activated PDGFRA cells	-7.43995	-5.92454	207,1432,5594,5595,6198	AKT1,MAPK14,MAPK1,MAPK3,RPS6KB1	5/46
13_Member	Reactome Gene Sets	R-HSA-109582	Hemostasis	-7.38395	-5.87172	207,960,1432,1950,3065,5594,5595,5777,5781,6647,7040	AKT1,CD44,MAPK14,EGF,HDAC1,MAPK1,MAPK3,PTPN6,PTPN11,SOD1,TGFB1	11/621
13_Member	Canonical Pathways	M267	PID ANTHRAX PATHWAY	-7.34816	-5.83908	3553,5594,5595,7124	IL1B,MAPK1,MAPK3,TNF	4/18
13_Member	Reactome Gene Sets	R-HSA-881907	Gastrin-CREB signalling pathway via PKC and MAPK	-7.34816	-5.83908	1385,1956,5594,5595	CREB1,EGFR,MAPK1,MAPK3	4/18
13_Member	WikiPathways	WP4560	MFAP5 effect on permeability and motility of endothelial cells via cytoskeleton rearrangement	-7.34816	-5.83908	1385,3725,5594,5595	CREB1,JUN,MAPK1,MAPK3	4/18
13_Member	Reactome Gene Sets	R-HSA-6811558	PI5P, PP2A and IER3 Regulate PI3K/AKT Signaling	-7.11759	-5.6209	207,1950,1956,5594,5595,5781	AKT1,EGF,EGFR,MAPK1,MAPK3,PTPN11	6/106
13_Member	KEGG Pathway	hsa04928	Parathyroid hormone synthesis, secretion and action	-7.11759	-5.6209	1385,1956,2353,5141,5594,5595	CREB1,EGFR,FOS,PDE4A,MAPK1,MAPK3	6/106
13_Member	GO Biological Processes	GO:0051052	regulation of DNA metabolic process	-6.97039	-5.48396	207,1950,1956,3565,3569,5594,5595,7040,7124,50507	AKT1,EGF,EGFR,IL4,IL6,MAPK1,MAPK3,TGFB1,TNF,NOX4	10/533
13_Member	Reactome Gene Sets	R-HSA-199418	Negative regulation of the PI3K/AKT network	-6.95176	-5.46712	207,1950,1956,5594,5595,5781	AKT1,EGF,EGFR,MAPK1,MAPK3,PTPN11	6/113
13_Member	KEGG Pathway	hsa05213	Endometrial cancer	-6.92389	-5.44279	207,1950,1956,5594,5595	AKT1,EGF,EGFR,MAPK1,MAPK3	5/58
13_Member	Reactome Gene Sets	R-HSA-187037	Signaling by NTRK1 (TRKA)	-6.90636	-5.42644	1385,1432,2353,5594,5595,6774	CREB1,MAPK14,FOS,MAPK1,MAPK3,STAT3	6/115
13_Member	Reactome Gene Sets	R-HSA-112409	RAF-independent MAPK1/3 activation	-6.88997	-5.41357	3569,5594,5595,5781	IL6,MAPK1,MAPK3,PTPN11	4/23
13_Member	Reactome Gene Sets	R-HSA-198725	Nuclear Events (kinase and transcription factor activation)	-6.81251	-5.33968	1385,1432,2353,5594,5595	CREB1,MAPK14,FOS,MAPK1,MAPK3	5/61
13_Member	Reactome Gene Sets	R-HSA-8943724	Regulation of PTEN gene transcription	-6.81251	-5.33968	3065,3725,5468,5594,5595	HDAC1,JUN,PPARG,MAPK1,MAPK3	5/61
13_Member	Canonical Pathways	M17200	SA B CELL RECEPTOR COMPLEXES	-6.81144	-5.33968	2353,3725,5594,5595	FOS,JUN,MAPK1,MAPK3	4/24
13_Member	Reactome Gene Sets	R-HSA-982772	Growth hormone receptor signaling	-6.81144	-5.33968	5594,5595,5777,6774	MAPK1,MAPK3,PTPN6,STAT3	4/24
13_Member	WikiPathways	WP3932	Focal adhesion: PI3K-Akt-mTOR-signaling pathway	-6.77558	-5.30668	207,1385,1950,1956,3091,5594,5595,6198	AKT1,CREB1,EGF,EGFR,HIF1A,MAPK1,MAPK3,RPS6KB1	8/302
13_Member	KEGG Pathway	hsa04919	Thyroid hormone signaling pathway	-6.775	-5.30668	207,3065,3091,4851,5594,5595	AKT1,HDAC1,HIF1A,NOTCH1,MAPK1,MAPK3	6/121
13_Member	GO Biological Processes	GO:0007507	heart development	-6.75788	-5.29071	3091,3280,3725,4851,5594,5595,5781,5914,7040,50507	HIF1A,HES1,JUN,NOTCH1,MAPK1,MAPK3,PTPN11,RARA,TGFB1,NOX4	10/562
13_Member	GO Biological Processes	GO:0035051	cardiocyte differentiation	-6.75377	-5.28831	3280,4851,5594,5595,5914,50507	HES1,NOTCH1,MAPK1,MAPK3,RARA,NOX4	6/122
13_Member	GO Biological Processes	GO:0071675	regulation of mononuclear cell migration	-6.75377	-5.28831	207,3565,5594,5595,6347,7124	AKT1,IL4,MAPK1,MAPK3,CCL2,TNF	6/122
13_Member	WikiPathways	WP1981	Thyroxine (thyroid hormone) production	-6.73638	-5.27375	1385,4790,5594,5595	CREB1,NFKB1,MAPK1,MAPK3	4/25
13_Member	WikiPathways	WP205	IL-7 signaling pathway	-6.73638	-5.27375	207,5594,5595,6774	AKT1,MAPK1,MAPK3,STAT3	4/25
13_Member	Reactome Gene Sets	R-HSA-2559580	Oxidative Stress Induced Senescence	-6.71187	-5.25149	1432,2353,3725,5594,5595,7295	MAPK14,FOS,JUN,MAPK1,MAPK3,TXN	6/124
13_Member	Canonical Pathways	M272	PID CD8 TCR DOWNSTREAM PATHWAY	-6.67267	-5.2162	2353,3725,5594,5595,7124	FOS,JUN,MAPK1,MAPK3,TNF	5/65
13_Member	WikiPathways	WP581	EPO receptor signaling	-6.66448	-5.20969	207,5594,5595,6774	AKT1,MAPK1,MAPK3,STAT3	4/26
13_Member	WikiPathways	WP4685	Melanoma	-6.57361	-5.12268	207,1385,2353,5594,5595	AKT1,CREB1,FOS,MAPK1,MAPK3	5/68
13_Member	Reactome Gene Sets	R-HSA-5683057	MAPK family signaling cascades	-6.53329	-5.08728	1950,1956,3567,3569,3725,5594,5595,5781	EGF,EGFR,IL5,IL6,JUN,MAPK1,MAPK3,PTPN11	8/325
13_Member	Canonical Pathways	M81	PID CDC42 PATHWAY	-6.5101	-5.06788	1432,3725,5594,5595,6198	MAPK14,JUN,MAPK1,MAPK3,RPS6KB1	5/70
13_Member	KEGG Pathway	hsa05230	Central carbon metabolism in cancer	-6.5101	-5.06788	207,1956,3091,5594,5595	AKT1,EGFR,HIF1A,MAPK1,MAPK3	5/70
13_Member	WikiPathways	WP3869	Cannabinoid receptor signaling	-6.46541	-5.0264	196,1432,5594,5595	AHR,MAPK14,MAPK1,MAPK3	4/29
13_Member	WikiPathways	WP3972	PDGFR-beta pathway	-6.46541	-5.0264	2353,3725,5595,6774	FOS,JUN,MAPK3,STAT3	4/29
13_Member	KEGG Pathway	hsa05218	Melanoma	-6.44847	-5.01079	207,1950,1956,5594,5595	AKT1,EGF,EGFR,MAPK1,MAPK3	5/72
13_Member	Reactome Gene Sets	R-HSA-6807070	PTEN Regulation	-6.40029	-4.9666	207,3065,3725,5468,5594,5595	AKT1,HDAC1,JUN,PPARG,MAPK1,MAPK3	6/140
13_Member	Canonical Pathways	M160	PID AVB3 INTEGRIN PATHWAY	-6.38861	-4.95598	207,5594,5595,5781,6198	AKT1,MAPK1,MAPK3,PTPN11,RPS6KB1	5/74
13_Member	KEGG Pathway	hsa05214	Glioma	-6.35932	-4.9314	207,1950,1956,5594,5595	AKT1,EGF,EGFR,MAPK1,MAPK3	5/75
13_Member	Reactome Gene Sets	R-HSA-2871796	FCERI mediated MAPK activation	-6.28723	-4.86553	2353,3725,5594,5595	FOS,JUN,MAPK1,MAPK3	4/32
13_Member	WikiPathways	WP4538	Regulatory circuits of the STAT3 signaling pathway	-6.27384	-4.85368	1432,1956,5594,5595,6774	MAPK14,EGFR,MAPK1,MAPK3,STAT3	5/78
13_Member	Canonical Pathways	M48	PID MET PATHWAY	-6.24612	-4.828	207,3725,5594,5595,5781	AKT1,JUN,MAPK1,MAPK3,PTPN11	5/79
13_Member	GO Biological Processes	GO:0060485	mesenchyme development	-6.23542	-4.81781	59,3091,3280,4851,5594,5595,7040	ACTA2,HIF1A,HES1,NOTCH1,MAPK1,MAPK3,TGFB1	7/242
13_Member	Canonical Pathways	M240	PID SYNDECAN 2 PATHWAY	-6.23177	-4.81771	3576,5594,5595,7040	CXCL8,MAPK1,MAPK3,TGFB1	4/33
13_Member	WikiPathways	WP422	MAPK cascade	-6.23177	-4.81771	1432,3725,5594,5595	MAPK14,JUN,MAPK1,MAPK3	4/33
13_Member	GO Biological Processes	GO:0050804	modulation of chemical synaptic transmission	-6.22377	-4.81173	154,3269,3553,5594,5595,5914,6198,6347,7124	ADRB2,HRH1,IL1B,MAPK1,MAPK3,RARA,RPS6KB1,CCL2,TNF	9/491
13_Member	GO Biological Processes	GO:0099177	regulation of trans-synaptic signaling	-6.21643	-4.80639	154,3269,3553,5594,5595,5914,6198,6347,7124	ADRB2,HRH1,IL1B,MAPK1,MAPK3,RARA,RPS6KB1,CCL2,TNF	9/492
13_Member	GO Biological Processes	GO:0032869	cellular response to insulin stimulus	-6.20717	-4.79763	207,3952,5468,5594,5595,6198	AKT1,LEP,PPARG,MAPK1,MAPK3,RPS6KB1	6/151
13_Member	Reactome Gene Sets	R-HSA-112411	MAPK1 (ERK2) activation	-6.18701	-4.77997	3569,5594,5781	IL6,MAPK1,PTPN11	3/9
13_Member	GO Biological Processes	GO:0010638	positive regulation of organelle organization	-6.10116	-4.69906	154,1950,3091,3553,3567,4318,5594,5595,7124	ADRB2,EGF,HIF1A,IL1B,IL5,MMP9,MAPK1,MAPK3,TNF	9/508
13_Member	Reactome Gene Sets	R-HSA-110056	MAPK3 (ERK1) activation	-6.03274	-4.63503	3569,5595,5781	IL6,MAPK3,PTPN11	3/10
13_Member	WikiPathways	WP5269	Genetic causes of porto-sinusoidal vascular disease	-6.02649	-4.63169	4790,4851,5594,5595	NFKB1,NOTCH1,MAPK1,MAPK3	4/37
13_Member	KEGG Pathway	hsa04540	Gap junction	-6.01203	-4.61868	153,1950,1956,5594,5595	ADRB1,EGF,EGFR,MAPK1,MAPK3	5/88
13_Member	GO Biological Processes	GO:0060020	Bergmann glial cell differentiation	-5.89506	-4.51076	5594,5595,5781	MAPK1,MAPK3,PTPN11	3/11
13_Member	KEGG Pathway	hsa04912	GnRH signaling pathway	-5.89264	-4.50928	1432,1956,3725,5594,5595	MAPK14,EGFR,JUN,MAPK1,MAPK3	5/93
13_Member	GO Biological Processes	GO:0048762	mesenchymal cell differentiation	-5.87669	-4.49615	3091,3280,4851,5594,5595,7040	HIF1A,HES1,NOTCH1,MAPK1,MAPK3,TGFB1	6/172
13_Member	GO Biological Processes	GO:0048534	hematopoietic or lymphoid organ development	-5.80188	-4.42844	3280,5594,5595,6647,7040	HES1,MAPK1,MAPK3,SOD1,TGFB1	5/97
13_Member	WikiPathways	WP5221	2q11.2 copy number variation syndrome	-5.80065	-4.42844	3569,5594,5595,6774	IL6,MAPK1,MAPK3,STAT3	4/42
13_Member	KEGG Pathway	hsa04350	TGF-beta signaling pathway	-5.77981	-4.40852	5594,5595,6198,7040,7124	MAPK1,MAPK3,RPS6KB1,TGFB1,TNF	5/98
13_Member	GO Biological Processes	GO:0061307	cardiac neural crest cell differentiation involved in heart development	-5.77074	-4.40219	3280,5594,5595	HES1,MAPK1,MAPK3	3/12
13_Member	GO Biological Processes	GO:0061308	cardiac neural crest cell development involved in heart development	-5.77074	-4.40219	3280,5594,5595	HES1,MAPK1,MAPK3	3/12
13_Member	GO Biological Processes	GO:0071364	cellular response to epidermal growth factor stimulus	-5.7589	-4.39442	207,1956,2353,5781	AKT1,EGFR,FOS,PTPN11	4/43
13_Member	Canonical Pathways	M222	PID CXCR3 PATHWAY	-5.7589	-4.39442	207,1432,5594,5595	AKT1,MAPK14,MAPK1,MAPK3	4/43
13_Member	Reactome Gene Sets	R-HSA-5684996	MAPK1/MAPK3 signaling	-5.75158	-4.38755	1950,1956,3567,3569,5594,5595,5781	EGF,EGFR,IL5,IL6,MAPK1,MAPK3,PTPN11	7/286
13_Member	GO Biological Processes	GO:0048863	stem cell differentiation	-5.72027	-4.35906	1432,3091,3280,4851,5594,5595	MAPK14,HIF1A,HES1,NOTCH1,MAPK1,MAPK3	6/183
13_Member	Canonical Pathways	M198	PID SYNDECAN 1 PATHWAY	-5.63954	-4.28705	4318,5594,5595,7040	MMP9,MAPK1,MAPK3,TGFB1	4/46
13_Member	GO Biological Processes	GO:0032872	regulation of stress-activated MAPK cascade	-5.58653	-4.2384	1956,3553,3952,5594,5595,7124	EGFR,IL1B,LEP,MAPK1,MAPK3,TNF	6/193
13_Member	GO Biological Processes	GO:0048538	thymus development	-5.56443	-4.21976	3280,5594,5595,6647	HES1,MAPK1,MAPK3,SOD1	4/48
13_Member	Canonical Pathways	M134	PID TCR RAS PATHWAY	-5.55331	-4.21208	2353,5594,5595	FOS,MAPK1,MAPK3	3/14
13_Member	GO Biological Processes	GO:0070302	regulation of stress-activated protein kinase signaling cascade	-5.54784	-4.20745	1956,3553,3952,5594,5595,7124	EGFR,IL1B,LEP,MAPK1,MAPK3,TNF	6/196
13_Member	WikiPathways	WP306	Focal adhesion	-5.5224	-4.18541	207,1950,1956,3725,5594,5595	AKT1,EGF,EGFR,JUN,MAPK1,MAPK3	6/198
13_Member	KEGG Pathway	hsa04725	Cholinergic synapse	-5.47454	-4.13882	207,1385,2353,5594,5595	AKT1,CREB1,FOS,MAPK1,MAPK3	5/113
13_Member	KEGG Pathway	hsa04510	Focal adhesion	-5.45997	-4.12634	207,1950,1956,3725,5594,5595	AKT1,EGF,EGFR,JUN,MAPK1,MAPK3	6/203
13_Member	Canonical Pathways	M7955	SIG INSULIN RECEPTOR PATHWAY IN CARDIAC MYOCYTES	-5.45772	-4.12634	207,5594,5595,6198	AKT1,MAPK1,MAPK3,RPS6KB1	4/51
13_Member	WikiPathways	WP4539	Synaptic signaling pathways associated with autism spectrum disorder	-5.45772	-4.12634	207,5594,5595,6198	AKT1,MAPK1,MAPK3,RPS6KB1	4/51
13_Member	GO Biological Processes	GO:0060324	face development	-5.42361	-4.09417	5594,5595,5781,5914	MAPK1,MAPK3,PTPN11,RARA	4/52
13_Member	GO Biological Processes	GO:0060541	respiratory system development	-5.4112	-4.083	1385,3280,4851,5594,5595,5914	CREB1,HES1,NOTCH1,MAPK1,MAPK3,RARA	6/207
13_Member	GO Biological Processes	GO:0070371	ERK1 and ERK2 cascade	-5.39019	-4.06406	1950,5594,5595,5734	EGF,MAPK1,MAPK3,PTGER4	4/53
13_Member	KEGG Pathway	hsa04015	Rap1 signaling pathway	-5.37528	-4.04997	207,1432,1950,1956,5594,5595	AKT1,MAPK14,EGF,EGFR,MAPK1,MAPK3	6/210
13_Member	Reactome Gene Sets	R-HSA-1295596	Spry regulation of FGF signaling	-5.36748	-4.0434	5594,5595,5781	MAPK1,MAPK3,PTPN11	3/16
13_Member	WikiPathways	WP4928	MAPK pathway in congenital thyroid cancer	-5.36748	-4.0434	2353,3725,5595	FOS,JUN,MAPK3	3/16
13_Member	Reactome Gene Sets	R-HSA-5357801	Programmed Cell Death	-5.3399	-4.0191	207,1991,3553,5594,5595,6774	AKT1,ELANE,IL1B,MAPK1,MAPK3,STAT3	6/213
13_Member	Reactome Gene Sets	R-HSA-109606	Intrinsic Pathway for Apoptosis	-5.32528	-4.00611	207,5594,5595,6774	AKT1,MAPK1,MAPK3,STAT3	4/55
13_Member	Canonical Pathways	M12771	SA PTEN PATHWAY	-5.28378	-3.97145	207,5594,5595	AKT1,MAPK1,MAPK3	3/17
13_Member	WikiPathways	WP22	IL-9 signaling pathway	-5.28378	-3.97145	5594,5595,6774	MAPK1,MAPK3,STAT3	3/17
13_Member	WikiPathways	WP3859	TGF-beta signaling in thyroid cells for epithelial-mesenchymal transition	-5.28378	-3.97145	207,5594,5595	AKT1,MAPK1,MAPK3	3/17
13_Member	GO Biological Processes	GO:0043583	ear development	-5.27073	-3.9592	3280,4851,5594,5595,5781,6647	HES1,NOTCH1,MAPK1,MAPK3,PTPN11,SOD1	6/219
13_Member	WikiPathways	WP3879	4-hydroxytamoxifen, dexamethasone, and retinoic acids regulation of p27 expression	-5.20522	-3.89924	207,5594,5595	AKT1,MAPK1,MAPK3	3/18
13_Member	KEGG Pathway	hsa04370	VEGF signaling pathway	-5.20259	-3.89818	207,1432,5594,5595	AKT1,MAPK14,MAPK1,MAPK3	4/59
13_Member	Canonical Pathways	M187	PID TRKR PATHWAY	-5.14448	-3.84243	5594,5595,5781,6774	MAPK1,MAPK3,PTPN11,STAT3	4/61
13_Member	WikiPathways	WP3915	Angiopoietin-like protein 8 regulatory pathway	-5.14411	-3.84243	207,1432,5594,5595,6198	AKT1,MAPK14,MAPK1,MAPK3,RPS6KB1	5/132
13_Member	KEGG Pathway	hsa04650	Natural killer cell mediated cytotoxicity	-5.14411	-3.84243	5594,5595,5777,5781,7124	MAPK1,MAPK3,PTPN6,PTPN11,TNF	5/132
13_Member	GO Biological Processes	GO:0060438	trachea development	-5.13122	-3.83226	5594,5595,5914	MAPK1,MAPK3,RARA	3/19
13_Member	GO Biological Processes	GO:0060716	labyrinthine layer blood vessel development	-5.13122	-3.83226	207,3280,5594	AKT1,HES1,MAPK1	3/19
13_Member	Reactome Gene Sets	R-HSA-9725371	Nuclear events stimulated by ALK signaling in cancer	-5.13122	-3.83226	5594,5595,6774	MAPK1,MAPK3,STAT3	3/19
13_Member	WikiPathways	WP734	Serotonin receptor 4/6/7 and NR3C signaling	-5.13122	-3.83226	1385,5594,5595	CREB1,MAPK1,MAPK3	3/19
13_Member	KEGG Pathway	hsa04371	Apelin signaling pathway	-5.03489	-3.74428	59,207,5594,5595,6198	ACTA2,AKT1,MAPK1,MAPK3,RPS6KB1	5/139
13_Member	KEGG Pathway	hsa04140	Autophagy - animal	-5.00476	-3.71614	207,3091,5594,5595,6198	AKT1,HIF1A,MAPK1,MAPK3,RPS6KB1	5/141
13_Member	Reactome Gene Sets	R-HSA-445144	Signal transduction by L1	-4.99494	-3.70971	1956,5594,5595	EGFR,MAPK1,MAPK3	3/21
13_Member	KEGG Pathway	hsa04550	Signaling pathways regulating pluripotency of stem cells	-4.97507	-3.69172	207,1432,5594,5595,6774	AKT1,MAPK14,MAPK1,MAPK3,STAT3	5/143
13_Member	Reactome Gene Sets	R-HSA-198753	ERK/MAPK targets	-4.93189	-3.65161	1432,5594,5595	MAPK14,MAPK1,MAPK3	3/22
13_Member	Reactome Gene Sets	R-HSA-9768919	NPAS4 regulates expression of target genes	-4.93189	-3.65161	2353,5594,5595	FOS,MAPK1,MAPK3	3/22
13_Member	Canonical Pathways	M121	PID MTOR 4PATHWAY	-4.93049	-3.65161	207,5594,5595,6198	AKT1,MAPK1,MAPK3,RPS6KB1	4/69
13_Member	KEGG Pathway	hsa04921	Oxytocin signaling pathway	-4.81929	-3.54737	1956,2353,3725,5594,5595	EGFR,FOS,JUN,MAPK1,MAPK3	5/154
13_Member	Reactome Gene Sets	R-HSA-5668599	RHO GTPases Activate NADPH Oxidases	-4.81445	-3.54471	1432,5594,5595	MAPK14,MAPK1,MAPK3	3/24
13_Member	Reactome Gene Sets	R-HSA-8940973	RUNX2 regulates osteoblast differentiation	-4.81445	-3.54471	3280,5594,5595	HES1,MAPK1,MAPK3	3/24
13_Member	WikiPathways	WP5074	Kallmann syndrome	-4.81445	-3.54471	207,5594,5781	AKT1,MAPK1,PTPN11	3/24
13_Member	GO Biological Processes	GO:2000573	positive regulation of DNA biosynthetic process	-4.8096	-3.54166	5594,5595,7124,50507	MAPK1,MAPK3,TNF,NOX4	4/74
13_Member	KEGG Pathway	hsa04934	Cushing syndrome	-4.80572	-3.53887	196,1385,1956,5594,5595	AHR,CREB1,EGFR,MAPK1,MAPK3	5/155
13_Member	KEGG Pathway	hsa04150	mTOR signaling pathway	-4.79224	-3.52647	207,5594,5595,6198,7124	AKT1,MAPK1,MAPK3,RPS6KB1,TNF	5/156
13_Member	WikiPathways	WP26	S1P receptor signal transduction	-4.75956	-3.49807	207,5594,5595	AKT1,MAPK1,MAPK3	3/25
13_Member	WikiPathways	WP3668	Hypothesized pathways in pathogenesis of cardiovascular disease	-4.75956	-3.49807	1432,5594,5595	MAPK14,MAPK1,MAPK3	3/25
13_Member	Canonical Pathways	M185	PID ALK1 PATHWAY	-4.70694	-3.44899	5594,5595,7040	MAPK1,MAPK3,TGFB1	3/26
13_Member	GO Biological Processes	GO:0002520	immune system development	-4.70039	-3.44303	3280,5594,5595,6647,7040	HES1,MAPK1,MAPK3,SOD1,TGFB1	5/163
13_Member	GO Biological Processes	GO:0014032	neural crest cell development	-4.69698	-3.4415	3091,3280,5594,5595	HIF1A,HES1,MAPK1,MAPK3	4/79
13_Member	Canonical Pathways	M1718	SIG IL4RECEPTOR IN B LYPHOCYTES	-4.65641	-3.40511	207,5594,5595	AKT1,MAPK1,MAPK3	3/27
13_Member	WikiPathways	WP4767	FGFR3 signaling in chondrocyte proliferation and terminal differentiation	-4.65641	-3.40511	1432,5594,5595	MAPK14,MAPK1,MAPK3	3/27
13_Member	WikiPathways	WP5231	Hippocampal synaptogenesis and neurogenesis	-4.65641	-3.40511	1385,1432,5594	CREB1,MAPK14,MAPK1	3/27
13_Member	WikiPathways	WP2261	Glioblastoma signaling pathways	-4.61216	-3.36431	207,1956,5594,5595	AKT1,EGFR,MAPK1,MAPK3	4/83
13_Member	WikiPathways	WP2643	Nanoparticle-mediated activation of receptor signaling	-4.60781	-3.36169	1432,1956,5594	MAPK14,EGFR,MAPK1	3/28
13_Member	GO Biological Processes	GO:0048864	stem cell development	-4.57134	-3.32659	3091,3280,5594,5595	HIF1A,HES1,MAPK1,MAPK3	4/85
13_Member	GO Biological Processes	GO:0048562	embryonic organ morphogenesis	-4.56295	-3.32	3091,3280,4851,5594,5595,6647	HIF1A,HES1,NOTCH1,MAPK1,MAPK3,SOD1	6/292
13_Member	Canonical Pathways	M55	PID S1P S1P3 PATHWAY	-4.56101	-3.32	207,5594,5595	AKT1,MAPK1,MAPK3	3/29
13_Member	Reactome Gene Sets	R-HSA-442742	CREB1 phosphorylation through NMDA receptor-mediated activation of RAS signaling	-4.56101	-3.32	1385,5594,5595	CREB1,MAPK1,MAPK3	3/29
13_Member	Reactome Gene Sets	R-HSA-5654732	Negative regulation of FGFR3 signaling	-4.56101	-3.32	5594,5595,5781	MAPK1,MAPK3,PTPN11	3/29
13_Member	GO Biological Processes	GO:0060674	placenta blood vessel development	-4.51588	-3.27858	207,3280,5594	AKT1,HES1,MAPK1	3/30
13_Member	Reactome Gene Sets	R-HSA-2173795	Downregulation of SMAD2/3:SMAD4 transcriptional activity	-4.51588	-3.27858	3065,5594,5595	HDAC1,MAPK1,MAPK3	3/30
13_Member	GO Biological Processes	GO:0048009	insulin-like growth factor receptor signaling pathway	-4.4723	-3.24068	207,5594,5595	AKT1,MAPK1,MAPK3	3/31
13_Member	Reactome Gene Sets	R-HSA-5654733	Negative regulation of FGFR4 signaling	-4.4723	-3.24068	5594,5595,5781	MAPK1,MAPK3,PTPN11	3/31
13_Member	GO Biological Processes	GO:0030324	lung development	-4.47085	-3.23989	1385,3280,4851,5594,5595	CREB1,HES1,NOTCH1,MAPK1,MAPK3	5/182
13_Member	GO Biological Processes	GO:0014033	neural crest cell differentiation	-4.43604	-3.20773	3091,3280,5594,5595	HIF1A,HES1,MAPK1,MAPK3	4/92
13_Member	Reactome Gene Sets	R-HSA-8941326	RUNX2 regulates bone development	-4.43017	-3.20416	3280,5594,5595	HES1,MAPK1,MAPK3	3/32
13_Member	GO Biological Processes	GO:0030323	respiratory tube development	-4.42579	-3.20011	1385,3280,4851,5594,5595	CREB1,HES1,NOTCH1,MAPK1,MAPK3	5/186
13_Member	Reactome Gene Sets	R-HSA-170834	Signaling by TGF-beta Receptor Complex	-4.4176	-3.19322	3065,5594,5595,7040	HDAC1,MAPK1,MAPK3,TGFB1	4/93
13_Member	KEGG Pathway	hsa04520	Adherens junction	-4.4176	-3.19322	1956,5594,5595,5777	EGFR,MAPK1,MAPK3,PTPN6	4/93
13_Member	Reactome Gene Sets	R-HSA-5654726	Negative regulation of FGFR1 signaling	-4.3894	-3.1686	5594,5595,5781	MAPK1,MAPK3,PTPN11	3/33
13_Member	Reactome Gene Sets	R-HSA-187687	Signalling to ERKs	-4.34991	-3.13265	1432,5594,5595	MAPK14,MAPK1,MAPK3	3/34
13_Member	Reactome Gene Sets	R-HSA-5654727	Negative regulation of FGFR2 signaling	-4.34991	-3.13265	5594,5595,5781	MAPK1,MAPK3,PTPN11	3/34
13_Member	Reactome Gene Sets	R-HSA-9634815	Transcriptional Regulation by NPAS4	-4.34991	-3.13265	2353,5594,5595	FOS,MAPK1,MAPK3	3/34
13_Member	KEGG Pathway	hsa04666	Fc gamma R-mediated phagocytosis	-4.34588	-3.1299	207,5594,5595,6198	AKT1,MAPK1,MAPK3,RPS6KB1	4/97
13_Member	KEGG Pathway	hsa04713	Circadian entrainment	-4.34588	-3.1299	1385,2353,5594,5595	CREB1,FOS,MAPK1,MAPK3	4/97
13_Member	Reactome Gene Sets	R-HSA-2173796	SMAD2/SMAD3:SMAD4 heterotrimer regulates transcription	-4.27445	-3.06546	3065,5594,5595	HDAC1,MAPK1,MAPK3	3/36
13_Member	KEGG Pathway	hsa04914	Progesterone-mediated oocyte maturation	-4.26048	-3.05243	207,1432,5594,5595	AKT1,MAPK14,MAPK1,MAPK3	4/102
13_Member	KEGG Pathway	hsa05216	Thyroid cancer	-4.23835	-3.03279	5468,5594,5595	PPARG,MAPK1,MAPK3	3/37
13_Member	Reactome Gene Sets	R-HSA-5654741	Signaling by FGFR3	-4.13589	-2.93839	5594,5595,5781	MAPK1,MAPK3,PTPN11	3/40
13_Member	Reactome Gene Sets	R-HSA-416476	G alpha (q) signalling events	-4.10839	-2.91243	1385,1956,3269,5594,5595	CREB1,EGFR,HRH1,MAPK1,MAPK3	5/217
13_Member	Reactome Gene Sets	R-HSA-5654743	Signaling by FGFR4	-4.10351	-2.9111	5594,5595,5781	MAPK1,MAPK3,PTPN11	3/41
13_Member	WikiPathways	WP2636	Common pathways underlying drug addiction	-4.10351	-2.9111	1385,5594,5595	CREB1,MAPK1,MAPK3	3/41
13_Member	KEGG Pathway	hsa04810	Regulation of actin cytoskeleton	-3.99847	-2.81605	207,1950,1956,5594,5595	AKT1,EGF,EGFR,MAPK1,MAPK3	5/229
13_Member	GO Biological Processes	GO:2000278	regulation of DNA biosynthetic process	-3.97204	-2.79257	5594,5595,7124,50507	MAPK1,MAPK3,TNF,NOX4	4/121
13_Member	Reactome Gene Sets	R-HSA-8878166	Transcriptional regulation by RUNX2	-3.97204	-2.79257	207,3280,5594,5595	AKT1,HES1,MAPK1,MAPK3	4/121
13_Member	Reactome Gene Sets	R-HSA-9006936	Signaling by TGFB family members	-3.95822	-2.77963	3065,5594,5595,7040	HDAC1,MAPK1,MAPK3,TGFB1	4/122
13_Member	Canonical Pathways	M8626	SIG BCR SIGNALING PATHWAY	-3.95311	-2.77599	207,5594,5595	AKT1,MAPK1,MAPK3	3/46
13_Member	WikiPathways	WP4535	Envelope proteins and their potential roles in EDMD physiopathology	-3.95311	-2.77599	5594,5595,7040	MAPK1,MAPK3,TGFB1	3/46
13_Member	KEGG Pathway	hsa04930	Type II diabetes mellitus	-3.95311	-2.77599	5594,5595,7124	MAPK1,MAPK3,TNF	3/46
13_Member	KEGG Pathway	hsa04611	Platelet activation	-3.93092	-2.75409	207,1432,5594,5595	AKT1,MAPK14,MAPK1,MAPK3	4/124
13_Member	GO Biological Processes	GO:0060711	labyrinthine layer development	-3.92509	-2.75059	207,3280,5594	AKT1,HES1,MAPK1	3/47
13_Member	Reactome Gene Sets	R-HSA-422475	Axon guidance	-3.91302	-2.7391	1385,1432,1956,4318,5594,5595,5781	CREB1,MAPK14,EGFR,MMP9,MAPK1,MAPK3,PTPN11	7/553
13_Member	Reactome Gene Sets	R-HSA-5654736	Signaling by FGFR1	-3.84462	-2.67876	5594,5595,5781	MAPK1,MAPK3,PTPN11	3/50
13_Member	Reactome Gene Sets	R-HSA-2173793	Transcriptional activity of SMAD2/SMAD3:SMAD4 heterotrimer	-3.81891	-2.65562	3065,5594,5595	HDAC1,MAPK1,MAPK3	3/51
13_Member	WikiPathways	WP363	Wnt signaling pathway	-3.81891	-2.65562	207,5468,5594	AKT1,PPARG,MAPK1	3/51
13_Member	Reactome Gene Sets	R-HSA-9675108	Nervous system development	-3.79488	-2.63241	1385,1432,1956,4318,5594,5595,5781	CREB1,MAPK14,EGFR,MMP9,MAPK1,MAPK3,PTPN11	7/578
13_Member	KEGG Pathway	hsa04910	Insulin signaling pathway	-3.76418	-2.60455	207,5594,5595,6198	AKT1,MAPK1,MAPK3,RPS6KB1	4/137
13_Member	Reactome Gene Sets	R-HSA-74751	Insulin receptor signalling cascade	-3.74485	-2.58802	5594,5595,5781	MAPK1,MAPK3,PTPN11	3/54
13_Member	Reactome Gene Sets	R-HSA-9700206	Signaling by ALK in cancer	-3.72111	-2.56596	5594,5595,6774	MAPK1,MAPK3,STAT3	3/55
13_Member	Reactome Gene Sets	R-HSA-9725370	Signaling by ALK fusions and activated point mutants	-3.72111	-2.56596	5594,5595,6774	MAPK1,MAPK3,STAT3	3/55
13_Member	WikiPathways	WP51	Regulation of actin cytoskeleton	-3.6135	-2.46661	1950,1956,5594,5595	EGF,EGFR,MAPK1,MAPK3	4/150
13_Member	Reactome Gene Sets	R-HSA-5673001	RAF/MAP kinase cascade	-3.59241	-2.44743	1950,1956,3567,5594,5595	EGF,EGFR,IL5,MAPK1,MAPK3	5/280
13_Member	Reactome Gene Sets	R-HSA-375165	NCAM signaling for neurite out-growth	-3.54606	-2.40729	1385,5594,5595	CREB1,MAPK1,MAPK3	3/63
13_Member	KEGG Pathway	hsa04929	GnRH secretion	-3.52583	-2.38866	207,5594,5595	AKT1,MAPK1,MAPK3	3/64
13_Member	GO Biological Processes	GO:0008286	insulin receptor signaling pathway	-3.46708	-2.33257	207,5594,5595	AKT1,MAPK1,MAPK3	3/67
13_Member	GO Biological Processes	GO:0009267	cellular response to starvation	-3.40702	-2.27621	2353,4780,5594,5595	FOS,NFE2L2,MAPK1,MAPK3	4/170
13_Member	Reactome Gene Sets	R-HSA-5654738	Signaling by FGFR2	-3.35743	-2.23055	5594,5595,5781	MAPK1,MAPK3,PTPN11	3/73
13_Member	KEGG Pathway	hsa01524	Platinum drug resistance	-3.35743	-2.23055	207,5594,5595	AKT1,MAPK1,MAPK3	3/73
13_Member	Reactome Gene Sets	R-HSA-109581	Apoptosis	-3.31338	-2.18831	207,5594,5595,6774	AKT1,MAPK1,MAPK3,STAT3	4/180
13_Member	GO Biological Processes	GO:0018105	peptidyl-serine phosphorylation	-3.27748	-2.15397	207,1432,5594,6198	AKT1,MAPK14,MAPK1,RPS6KB1	4/184
13_Member	KEGG Pathway	hsa05034	Alcoholism	-3.25111	-2.12992	1385,3065,5594,5595	CREB1,HDAC1,MAPK1,MAPK3	4/187
13_Member	Reactome Gene Sets	R-HSA-438064	Post NMDA receptor activation events	-3.24089	-2.1215	1385,5594,5595	CREB1,MAPK1,MAPK3	3/80
13_Member	Reactome Gene Sets	R-HSA-74752	Signaling by Insulin receptor	-3.20956	-2.09247	5594,5595,5781	MAPK1,MAPK3,PTPN11	3/82
13_Member	Reactome Gene Sets	R-HSA-190236	Signaling by FGFR	-3.13462	-2.0236	5594,5595,5781	MAPK1,MAPK3,PTPN11	3/87
13_Member	GO Biological Processes	GO:0018209	peptidyl-serine modification	-3.12578	-2.01552	207,1432,5594,6198	AKT1,MAPK14,MAPK1,RPS6KB1	4/202
13_Member	GO Biological Processes	GO:0042594	response to starvation	-3.07846	-1.97045	2353,4780,5594,5595	FOS,NFE2L2,MAPK1,MAPK3	4/208
13_Member	Reactome Gene Sets	R-HSA-442755	Activation of NMDA receptors and postsynaptic events	-3.05047	-1.94569	1385,5594,5595	CREB1,MAPK1,MAPK3	3/93
13_Member	GO Biological Processes	GO:0030641	regulation of cellular pH	-3.037	-1.93371	1080,5594,5595	CFTR,MAPK1,MAPK3	3/94
13_Member	KEGG Pathway	hsa04916	Melanogenesis	-2.94679	-1.84938	1385,5594,5595	CREB1,MAPK1,MAPK3	3/101
13_Member	GO Biological Processes	GO:0006885	regulation of pH	-2.91014	-1.81419	1080,5594,5595	CFTR,MAPK1,MAPK3	3/104
13_Member	KEGG Pathway	hsa04726	Serotonergic synapse	-2.78475	-1.69267	240,5594,5595	ALOX5,MAPK1,MAPK3	3/115
13_Member	Reactome Gene Sets	R-HSA-373760	L1CAM interactions	-2.7423	-1.6531	1956,5594,5595	EGFR,MAPK1,MAPK3	3/119
13_Member	GO Biological Processes	GO:0042471	ear morphogenesis	-2.70134	-1.61357	5594,5595,6647	MAPK1,MAPK3,SOD1	3/123
13_Member	KEGG Pathway	hsa04114	Oocyte meiosis	-2.62355	-1.53933	1432,5594,5595	MAPK14,MAPK1,MAPK3	3/131
13_Member	KEGG Pathway	hsa04270	Vascular smooth muscle contraction	-2.59568	-1.51288	59,5594,5595	ACTA2,MAPK1,MAPK3	3/134
13_Member	KEGG Pathway	hsa04723	Retrograde endocannabinoid signaling	-2.47394	-1.39606	1432,5594,5595	MAPK14,MAPK1,MAPK3	3/148
13_Member	GO Biological Processes	GO:0006974	DNA damage response	-2.39188	-1.31794	1432,3162,5594,5595,5781,7124	MAPK14,HMOX1,MAPK1,MAPK3,PTPN11,TNF	6/753
13_Member	Reactome Gene Sets	R-HSA-195258	RHO GTPase Effectors	-2.3698	-1.29702	1080,1432,5594,5595	CFTR,MAPK14,MAPK1,MAPK3	4/326
13_Member	KEGG Pathway	hsa04360	Axon guidance	-2.22386	-1.15588	5594,5595,5781	MAPK1,MAPK3,PTPN11	3/182
13_Member	GO Biological Processes	GO:0046777	protein autophosphorylation	-2.18507	-1.11868	207,1956,5595	AKT1,EGFR,MAPK3	3/188
13_Member	Reactome Gene Sets	R-HSA-112314	Neurotransmitter receptors and postsynaptic signal transmission	-2.08217	-1.0176	1385,5594,5595	CREB1,MAPK1,MAPK3	3/205
14_Summary	GO Biological Processes	GO:0097305	response to alcohol	-19.2866	-16.8245	196,207,847,1080,1385,1728,2353,3596,3952,5732,5734,5914,6198,6647,7040,7124,153,154,1432,3162,3170,4780,5468,5594,5595,3553,3725,5141	AHR,AKT1,CAT,CFTR,CREB1,NQO1,FOS,IL13,LEP,PTGER2,PTGER4,RARA,RPS6KB1,SOD1,TGFB1,TNF,ADRB1,ADRB2,MAPK14,HMOX1,FOXA2,NFE2L2,PPARG,MAPK1,MAPK3,IL1B,JUN,PDE4A	28/-
14_Member	GO Biological Processes	GO:0097305	response to alcohol	-19.2866	-16.8245	196,207,847,1080,1385,1728,2353,3596,3952,5732,5734,5914,6198,6647,7040,7124	AHR,AKT1,CAT,CFTR,CREB1,NQO1,FOS,IL13,LEP,PTGER2,PTGER4,RARA,RPS6KB1,SOD1,TGFB1,TNF	16/253
14_Member	GO Biological Processes	GO:0031667	response to nutrient levels	-17.8268	-15.465	153,154,207,847,1432,1728,2353,3162,3170,3952,4780,5468,5594,5595,5914,6198,6647,7124	ADRB1,ADRB2,AKT1,CAT,MAPK14,NQO1,FOS,HMOX1,FOXA2,LEP,NFE2L2,PPARG,MAPK1,MAPK3,RARA,RPS6KB1,SOD1,TNF	18/471
14_Member	GO Biological Processes	GO:0009991	response to extracellular stimulus	-17.3532	-15.0217	153,154,207,847,1432,1728,2353,3162,3170,3952,4780,5468,5594,5595,5914,6198,6647,7124	ADRB1,ADRB2,AKT1,CAT,MAPK14,NQO1,FOS,HMOX1,FOXA2,LEP,NFE2L2,PPARG,MAPK1,MAPK3,RARA,RPS6KB1,SOD1,TNF	18/501
14_Member	GO Biological Processes	GO:0009410	response to xenobiotic stimulus	-11.581	-9.72519	196,847,1385,1728,2353,3162,3553,3725,4780,5141,6198,6647,7124	AHR,CAT,CREB1,NQO1,FOS,HMOX1,IL1B,JUN,NFE2L2,PDE4A,RPS6KB1,SOD1,TNF	13/427
14_Member	GO Biological Processes	GO:0045471	response to ethanol	-11.3886	-9.55054	847,1728,2353,3596,3952,5914,6198,6647,7124	CAT,NQO1,FOS,IL13,LEP,RARA,RPS6KB1,SOD1,TNF	9/126
14_Member	GO Biological Processes	GO:0007584	response to nutrient	-9.16873	-7.50502	847,1728,3162,3170,3952,5468,5914,6198	CAT,NQO1,HMOX1,FOXA2,LEP,PPARG,RARA,RPS6KB1	8/149
14_Member	GO Biological Processes	GO:1902074	response to salt	-6.01342	-4.61911	847,2353,3553,3725,3952,4780,6647,7124	CAT,FOS,IL1B,JUN,LEP,NFE2L2,SOD1,TNF	8/381
15_Summary	Canonical Pathways	M167	PID AP1 PATHWAY	-17.7675	-15.4102	1385,2353,3091,3565,3567,3569,3576,3725,4318,6347,7040,1432,3605,4792,5914,6774,7124,5777,6647,5468,5781	CREB1,FOS,HIF1A,IL4,IL5,IL6,CXCL8,JUN,MMP9,CCL2,TGFB1,MAPK14,IL17A,NFKBIA,RARA,STAT3,TNF,PTPN6,SOD1,PPARG,PTPN11	21/-
15_Member	Canonical Pathways	M167	PID AP1 PATHWAY	-17.7675	-15.4102	1385,2353,3091,3565,3567,3569,3576,3725,4318,6347,7040	CREB1,FOS,HIF1A,IL4,IL5,IL6,CXCL8,JUN,MMP9,CCL2,TGFB1	11/70
15_Member	GO Biological Processes	GO:0045637	regulation of myeloid cell differentiation	-13.7803	-11.7036	1385,1432,2353,3091,3565,3567,3605,4792,5914,6774,7040,7124	CREB1,MAPK14,FOS,HIF1A,IL4,IL5,IL17A,NFKBIA,RARA,STAT3,TGFB1,TNF	12/216
15_Member	GO Biological Processes	GO:1903706	regulation of hemopoiesis	-13.0304	-11.0321	1385,1432,2353,3091,3565,3567,3605,4792,5777,5914,6647,6774,7040,7124	CREB1,MAPK14,FOS,HIF1A,IL4,IL5,IL17A,NFKBIA,PTPN6,RARA,SOD1,STAT3,TGFB1,TNF	14/418
15_Member	GO Biological Processes	GO:0045639	positive regulation of myeloid cell differentiation	-12.1132	-10.2133	1385,1432,2353,3091,3567,3605,6774,7040,7124	CREB1,MAPK14,FOS,HIF1A,IL5,IL17A,STAT3,TGFB1,TNF	9/105
15_Member	Canonical Pathways	M60	PID NFAT TFPATHWAY	-11.3909	-9.55158	2353,3565,3567,3576,3725,5468,7124	FOS,IL4,IL5,CXCL8,JUN,PPARG,TNF	7/45
15_Member	GO Biological Processes	GO:0002761	regulation of myeloid leukocyte differentiation	-9.77894	-8.06486	1385,2353,3565,3567,3605,5914,7040,7124	CREB1,FOS,IL4,IL5,IL17A,RARA,TGFB1,TNF	8/125
15_Member	GO Biological Processes	GO:0030099	myeloid cell differentiation	-9.59996	-7.89781	1385,1432,2353,3565,3725,4318,5468,5777,5781,7124	CREB1,MAPK14,FOS,IL4,JUN,MMP9,PPARG,PTPN6,PTPN11,TNF	10/282
15_Member	GO Biological Processes	GO:0002573	myeloid leukocyte differentiation	-9.21548	-7.54654	1385,1432,2353,3565,3725,4318,5468,7124	CREB1,MAPK14,FOS,IL4,JUN,MMP9,PPARG,TNF	8/147
15_Member	GO Biological Processes	GO:1902105	regulation of leukocyte differentiation	-9.04189	-7.39057	1385,2353,3565,3567,3605,5777,5914,6647,7040,7124	CREB1,FOS,IL4,IL5,IL17A,PTPN6,RARA,SOD1,TGFB1,TNF	10/322
15_Member	GO Biological Processes	GO:0002763	positive regulation of myeloid leukocyte differentiation	-8.57457	-6.9576	1385,2353,3567,3605,7040,7124	CREB1,FOS,IL5,IL17A,TGFB1,TNF	6/61
15_Member	GO Biological Processes	GO:1902107	positive regulation of leukocyte differentiation	-8.40647	-6.80688	1385,2353,3565,3567,3605,5914,7040,7124	CREB1,FOS,IL4,IL5,IL17A,RARA,TGFB1,TNF	8/186
15_Member	GO Biological Processes	GO:1903708	positive regulation of hemopoiesis	-8.40647	-6.80688	1385,2353,3565,3567,3605,5914,7040,7124	CREB1,FOS,IL4,IL5,IL17A,RARA,TGFB1,TNF	8/186
15_Member	GO Biological Processes	GO:0045672	positive regulation of osteoclast differentiation	-6.52921	-5.08482	1385,2353,3605,7124	CREB1,FOS,IL17A,TNF	4/28
15_Member	GO Biological Processes	GO:0045670	regulation of osteoclast differentiation	-6.5101	-5.06788	1385,2353,3565,3605,7124	CREB1,FOS,IL4,IL17A,TNF	5/70
16_Summary	GO Biological Processes	GO:2000628	regulation of miRNA metabolic process	-16.9644	-14.6728	1956,2353,3091,3725,4790,5468,5914,5970,6774,7040,7124,1950,5595,207,1432,3569,5781,4780,2651,3280,5594,3596,4318,59,3170,6647,3565,3952	EGFR,FOS,HIF1A,JUN,NFKB1,PPARG,RARA,RELA,STAT3,TGFB1,TNF,EGF,MAPK3,AKT1,MAPK14,IL6,PTPN11,NFE2L2,GCNT2,HES1,MAPK1,IL13,MMP9,ACTA2,FOXA2,SOD1,IL4,LEP	28/-
16_Member	GO Biological Processes	GO:2000628	regulation of miRNA metabolic process	-16.9644	-14.6728	1956,2353,3091,3725,4790,5468,5914,5970,6774,7040,7124	EGFR,FOS,HIF1A,JUN,NFKB1,PPARG,RARA,RELA,STAT3,TGFB1,TNF	11/82
16_Member	GO Biological Processes	GO:2000630	positive regulation of miRNA metabolic process	-16.3698	-14.1076	1956,2353,3091,3725,4790,5468,5970,6774,7040,7124	EGFR,FOS,HIF1A,JUN,NFKB1,PPARG,RELA,STAT3,TGFB1,TNF	10/61
16_Member	GO Biological Processes	GO:1902893	regulation of miRNA transcription	-15.7987	-13.5956	1956,2353,3091,3725,5468,5914,5970,6774,7040,7124	EGFR,FOS,HIF1A,JUN,PPARG,RARA,RELA,STAT3,TGFB1,TNF	10/69
16_Member	GO Biological Processes	GO:1902895	positive regulation of miRNA transcription	-14.9896	-12.8285	1956,2353,3091,3725,5468,5970,6774,7040,7124	EGFR,FOS,HIF1A,JUN,PPARG,RELA,STAT3,TGFB1,TNF	9/52
16_Member	WikiPathways	WP560	TGF-beta receptor signaling	-12.7165	-10.7445	1950,2353,3725,4790,5595,6774,7040,7124	EGF,FOS,JUN,NFKB1,MAPK3,STAT3,TGFB1,TNF	8/55
16_Member	WikiPathways	WP4816	TGF-beta receptor signaling in skeletal dysplasias	-12.4588	-10.5047	1950,2353,3725,4790,5595,6774,7040,7124	EGF,FOS,JUN,NFKB1,MAPK3,STAT3,TGFB1,TNF	8/59
16_Member	Canonical Pathways	M183	PID IL6 7 PATHWAY	-11.2506	-9.42183	207,1432,2353,3569,3725,5781,6774	AKT1,MAPK14,FOS,IL6,JUN,PTPN11,STAT3	7/47
16_Member	WikiPathways	WP3611	Photodynamic therapy-induced AP-1 survival signaling	-10.9883	-9.18128	1432,1956,2353,3569,3725,4780,7124	MAPK14,EGFR,FOS,IL6,JUN,NFE2L2,TNF	7/51
16_Member	GO Biological Processes	GO:0007178	transmembrane receptor protein serine/threonine kinase signaling pathway	-9.48974	-7.79824	1432,2353,2651,3280,3725,5468,5595,6774,7040	MAPK14,FOS,GCNT2,HES1,JUN,PPARG,MAPK3,STAT3,TGFB1	9/205
16_Member	WikiPathways	WP1528	Physiological and pathological hypertrophy of the heart	-8.93373	-7.29274	1432,2353,3725,5594,6774	MAPK14,FOS,JUN,MAPK1,STAT3	5/24
16_Member	Canonical Pathways	M290	PID IL12 STAT4 PATHWAY	-8.26352	-6.67839	2353,3596,3725,6774,7040	FOS,IL13,JUN,STAT3,TGFB1	5/32
16_Member	WikiPathways	WP4564	Neural crest cell migration during development	-7.75466	-6.2116	207,2353,3725,4318,6774	AKT1,FOS,JUN,MMP9,STAT3	5/40
16_Member	WikiPathways	WP4565	Neural crest cell migration in cancer	-7.59145	-6.06572	207,2353,3725,4318,6774	AKT1,FOS,JUN,MMP9,STAT3	5/43
16_Member	GO Biological Processes	GO:0071560	cellular response to transforming growth factor beta stimulus	-6.02839	-4.63214	59,2353,2651,3725,6774,7040	ACTA2,FOS,GCNT2,JUN,STAT3,TGFB1	6/162
16_Member	GO Biological Processes	GO:0071559	response to transforming growth factor beta	-5.92119	-4.53406	59,2353,2651,3725,6774,7040	ACTA2,FOS,GCNT2,JUN,STAT3,TGFB1	6/169
16_Member	Canonical Pathways	M285	PID HNF3A PATHWAY	-5.71816	-4.35906	2353,3170,3725,6647	FOS,FOXA2,JUN,SOD1	4/44
16_Member	GO Biological Processes	GO:0007179	transforming growth factor beta receptor signaling pathway	-5.71498	-4.35677	2353,2651,3725,6774,7040	FOS,GCNT2,JUN,STAT3,TGFB1	5/101
16_Member	Canonical Pathways	M235	PID TCR CALCIUM PATHWAY	-4.60781	-3.36169	2353,3565,3725	FOS,IL4,JUN	3/28
16_Member	GO Biological Processes	GO:0140467	integrated stress response signaling	-4.4723	-3.24068	2353,3725,4780	FOS,JUN,NFE2L2	3/31
16_Member	Canonical Pathways	M278	PID RAC1 PATHWAY	-3.74485	-2.58802	1432,3725,6774	MAPK14,JUN,STAT3	3/54
16_Member	GO Biological Processes	GO:0060395	SMAD protein signal transduction	-3.58755	-2.44392	2353,3725,7040	FOS,JUN,TGFB1	3/61
16_Member	GO Biological Processes	GO:1902075	cellular response to salt	-3.13382	-2.0233	2353,3725,3952,6647	FOS,JUN,LEP,SOD1	4/201
17_Summary	WikiPathways	WP2882	Nuclear receptors meta-pathway	-16.2393	-13.9911	196,1728,1956,2877,3162,3280,3553,3725,4780,6347,6649,6774,7040,7124,7295,847,4318,5141	AHR,NQO1,EGFR,GPX2,HMOX1,HES1,IL1B,JUN,NFE2L2,CCL2,SOD3,STAT3,TGFB1,TNF,TXN,CAT,MMP9,PDE4A	18/-
17_Member	WikiPathways	WP2882	Nuclear receptors meta-pathway	-16.2393	-13.9911	196,1728,1956,2877,3162,3280,3553,3725,4780,6347,6649,6774,7040,7124,7295	AHR,NQO1,EGFR,GPX2,HMOX1,HES1,IL1B,JUN,NFE2L2,CCL2,SOD3,STAT3,TGFB1,TNF,TXN	15/314
17_Member	WikiPathways	WP2873	Aryl hydrocarbon receptor pathway	-15.6031	-13.4129	196,1728,1956,3280,3553,3725,4780,7040,7124	AHR,NQO1,EGFR,HES1,IL1B,JUN,NFE2L2,TGFB1,TNF	9/45
17_Member	WikiPathways	WP4673	Male infertility	-7.75245	-6.21075	196,847,1728,4318,4780,6649,7124	AHR,CAT,NQO1,MMP9,NFE2L2,SOD3,TNF	7/145
17_Member	GO Biological Processes	GO:0071466	cellular response to xenobiotic stimulus	-4.38176	-3.16128	196,1728,3553,4780,5141	AHR,NQO1,IL1B,NFE2L2,PDE4A	5/190
18_Summary	GO Biological Processes	GO:0048661	positive regulation of smooth muscle cell proliferation	-16.0213	-13.7966	207,1991,3065,3162,3569,3596,3725,4318,6198,7040,7124,5468,3576,6347	AKT1,ELANE,HDAC1,HMOX1,IL6,IL13,JUN,MMP9,RPS6KB1,TGFB1,TNF,PPARG,CXCL8,CCL2	14/-
18_Member	GO Biological Processes	GO:0048661	positive regulation of smooth muscle cell proliferation	-16.0213	-13.7966	207,1991,3065,3162,3569,3596,3725,4318,6198,7040,7124	AKT1,ELANE,HDAC1,HMOX1,IL6,IL13,JUN,MMP9,RPS6KB1,TGFB1,TNF	11/99
18_Member	GO Biological Processes	GO:0048660	regulation of smooth muscle cell proliferation	-14.8529	-12.6974	207,1991,3065,3162,3569,3596,3725,4318,5468,6198,7040,7124	AKT1,ELANE,HDAC1,HMOX1,IL6,IL13,JUN,MMP9,PPARG,RPS6KB1,TGFB1,TNF	12/176
18_Member	Canonical Pathways	M65	PID FRA PATHWAY	-9.93642	-8.21214	3162,3569,3576,3725,4318,6347	HMOX1,IL6,CXCL8,JUN,MMP9,CCL2	6/37
18_Member	GO Biological Processes	GO:1904705	regulation of vascular associated smooth muscle cell proliferation	-5.8242	-4.44738	3162,3725,4318,5468,7124	HMOX1,JUN,MMP9,PPARG,TNF	5/96
18_Member	Canonical Pathways	M223	PID BETA CATENIN NUC PATHWAY	-4.67536	-3.42127	3065,3576,3725,4318	HDAC1,CXCL8,JUN,MMP9	4/80
18_Member	GO Biological Processes	GO:1904707	positive regulation of vascular associated smooth muscle cell proliferation	-3.79373	-2.63241	3725,4318,7124	JUN,MMP9,TNF	3/52
19_Summary	GO Biological Processes	GO:0051046	regulation of secretion	-15.5872	-13.403	240,358,1080,1385,1950,3091,3162,3170,3553,3565,3569,3596,3952,4851,5468,5781,7040,7124,1432,7295,4790,207,1956,3280	ALOX5,AQP1,CFTR,CREB1,EGF,HIF1A,HMOX1,FOXA2,IL1B,IL4,IL6,IL13,LEP,NOTCH1,PPARG,PTPN11,TGFB1,TNF,MAPK14,TXN,NFKB1,AKT1,EGFR,HES1	24/-
19_Member	GO Biological Processes	GO:0051046	regulation of secretion	-15.5872	-13.403	240,358,1080,1385,1950,3091,3162,3170,3553,3565,3569,3596,3952,4851,5468,5781,7040,7124	ALOX5,AQP1,CFTR,CREB1,EGF,HIF1A,HMOX1,FOXA2,IL1B,IL4,IL6,IL13,LEP,NOTCH1,PPARG,PTPN11,TGFB1,TNF	18/632
19_Member	GO Biological Processes	GO:1903530	regulation of secretion by cell	-13.6844	-11.6236	240,1080,1385,3091,3162,3170,3553,3565,3569,3596,3952,4851,5468,5781,7040,7124	ALOX5,CFTR,CREB1,HIF1A,HMOX1,FOXA2,IL1B,IL4,IL6,IL13,LEP,NOTCH1,PPARG,PTPN11,TGFB1,TNF	16/573
19_Member	GO Biological Processes	GO:0050708	regulation of protein secretion	-12.5309	-10.5697	240,1080,3091,3170,3553,3569,3596,3952,5468,5781,7040,7124	ALOX5,CFTR,HIF1A,FOXA2,IL1B,IL6,IL13,LEP,PPARG,PTPN11,TGFB1,TNF	12/275
19_Member	GO Biological Processes	GO:0051223	regulation of protein transport	-11.7601	-9.88287	240,1080,1432,3091,3170,3553,3569,3596,3952,5468,5781,7040,7124,7295	ALOX5,CFTR,MAPK14,HIF1A,FOXA2,IL1B,IL6,IL13,LEP,PPARG,PTPN11,TGFB1,TNF,TXN	14/519
19_Member	GO Biological Processes	GO:0046883	regulation of hormone secretion	-11.5993	-9.73785	240,1080,1385,3091,3170,3553,3569,3952,5468,5781,7124	ALOX5,CFTR,CREB1,HIF1A,FOXA2,IL1B,IL6,LEP,PPARG,PTPN11,TNF	11/247
19_Member	GO Biological Processes	GO:0070201	regulation of establishment of protein localization	-11.4865	-9.63763	240,1080,1432,3091,3170,3553,3569,3596,3952,5468,5781,7040,7124,7295	ALOX5,CFTR,MAPK14,HIF1A,FOXA2,IL1B,IL6,IL13,LEP,PPARG,PTPN11,TGFB1,TNF,TXN	14/544
19_Member	GO Biological Processes	GO:0051047	positive regulation of secretion	-10.4317	-8.65948	358,1080,1385,3091,3553,3565,3596,3952,5468,5781,7040	AQP1,CFTR,CREB1,HIF1A,IL1B,IL4,IL13,LEP,PPARG,PTPN11,TGFB1	11/317
19_Member	GO Biological Processes	GO:0010817	regulation of hormone levels	-10.3817	-8.61291	240,358,1080,1385,3091,3170,3553,3569,3952,4790,5468,5781,7124	ALOX5,AQP1,CFTR,CREB1,HIF1A,FOXA2,IL1B,IL6,LEP,NFKB1,PPARG,PTPN11,TNF	13/533
19_Member	GO Biological Processes	GO:0050796	regulation of insulin secretion	-10.3778	-8.61017	240,1080,3091,3170,3553,3569,3952,5781,7124	ALOX5,CFTR,HIF1A,FOXA2,IL1B,IL6,LEP,PTPN11,TNF	9/163
19_Member	GO Biological Processes	GO:1903829	positive regulation of protein localization	-9.82126	-8.10313	207,1080,1432,1950,1956,3091,3553,3596,3952,5468,7040,7124	AKT1,CFTR,MAPK14,EGF,EGFR,HIF1A,IL1B,IL13,LEP,PPARG,TGFB1,TNF	12/470
19_Member	GO Biological Processes	GO:0090276	regulation of peptide hormone secretion	-9.74236	-8.0313	240,1080,3091,3170,3553,3569,3952,5781,7124	ALOX5,CFTR,HIF1A,FOXA2,IL1B,IL6,LEP,PTPN11,TNF	9/192
19_Member	GO Biological Processes	GO:0002791	regulation of peptide secretion	-9.6825	-7.97541	240,1080,3091,3170,3553,3569,3952,5781,7124	ALOX5,CFTR,HIF1A,FOXA2,IL1B,IL6,LEP,PTPN11,TNF	9/195
19_Member	GO Biological Processes	GO:0090087	regulation of peptide transport	-9.64312	-7.939	240,1080,3091,3170,3553,3569,3952,5781,7124	ALOX5,CFTR,HIF1A,FOXA2,IL1B,IL6,LEP,PTPN11,TNF	9/197
19_Member	GO Biological Processes	GO:1903532	positive regulation of secretion by cell	-9.49645	-7.80399	1080,1385,3091,3553,3565,3596,3952,5468,5781,7040	CFTR,CREB1,HIF1A,IL1B,IL4,IL13,LEP,PPARG,PTPN11,TGFB1	10/289
19_Member	GO Biological Processes	GO:0051222	positive regulation of protein transport	-7.91771	-6.35944	1080,1432,3091,3553,3596,3952,5468,7040,7124	CFTR,MAPK14,HIF1A,IL1B,IL13,LEP,PPARG,TGFB1,TNF	9/310
19_Member	GO Biological Processes	GO:1904951	positive regulation of establishment of protein localization	-7.7293	-6.18828	1080,1432,3091,3553,3596,3952,5468,7040,7124	CFTR,MAPK14,HIF1A,IL1B,IL13,LEP,PPARG,TGFB1,TNF	9/326
19_Member	GO Biological Processes	GO:0046887	positive regulation of hormone secretion	-6.43712	-5.00079	1080,1385,3091,3952,5468,5781	CFTR,CREB1,HIF1A,LEP,PPARG,PTPN11	6/138
19_Member	GO Biological Processes	GO:0050714	positive regulation of protein secretion	-4.93135	-3.65161	1080,3091,3596,5468,7040	CFTR,HIF1A,IL13,PPARG,TGFB1	5/146
19_Member	GO Biological Processes	GO:0071695	anatomical structure maturation	-4.12735	-2.93047	1080,3091,3280,3952,5468	CFTR,HIF1A,HES1,LEP,PPARG	5/215
19_Member	GO Biological Processes	GO:0061178	regulation of insulin secretion involved in cellular response to glucose stimulus	-3.81891	-2.65562	1080,3091,3170	CFTR,HIF1A,FOXA2	3/51
19_Member	GO Biological Processes	GO:0021700	developmental maturation	-3.67274	-2.52008	1080,3091,3280,3952,5468	CFTR,HIF1A,HES1,LEP,PPARG	5/269
19_Member	GO Biological Processes	GO:0048469	cell maturation	-3.42646	-2.2946	1080,3091,3280,5468	CFTR,HIF1A,HES1,PPARG	4/168
20_Summary	GO Biological Processes	GO:0009612	response to mechanical stimulus	-15.3723	-13.194	358,1432,2353,3553,3596,3725,4790,4792,5595,5734,5970,6198,7124,362,4318	AQP1,MAPK14,FOS,IL1B,IL13,JUN,NFKB1,NFKBIA,MAPK3,PTGER4,RELA,RPS6KB1,TNF,AQP5,MMP9	15/-
20_Member	GO Biological Processes	GO:0009612	response to mechanical stimulus	-15.3723	-13.194	358,1432,2353,3553,3596,3725,4790,4792,5595,5734,5970,6198,7124	AQP1,MAPK14,FOS,IL1B,IL13,JUN,NFKB1,NFKBIA,MAPK3,PTGER4,RELA,RPS6KB1,TNF	13/216
20_Member	GO Biological Processes	GO:0071260	cellular response to mechanical stimulus	-8.09615	-6.52935	358,3553,3596,4790,5595,5734	AQP1,IL1B,IL13,NFKB1,MAPK3,PTGER4	6/73
20_Member	GO Biological Processes	GO:0071214	cellular response to abiotic stimulus	-7.77546	-6.22899	358,362,1432,3553,3596,4318,4790,5595,5734	AQP1,AQP5,MAPK14,IL1B,IL13,MMP9,NFKB1,MAPK3,PTGER4	9/322
20_Member	GO Biological Processes	GO:0104004	cellular response to environmental stimulus	-7.77546	-6.22899	358,362,1432,3553,3596,4318,4790,5595,5734	AQP1,AQP5,MAPK14,IL1B,IL13,MMP9,NFKB1,MAPK3,PTGER4	9/322
